# Supplementary material for: Backbone phylogeny and adaptive evolution of Pleurospermum s. l.: New insights from phylogenomic analyses of complete plastome data
Source: Front Plant Sci. 2023 Mar 30;14:1148303. doi: 10.3389/fpls.2023.1148303 (PMC10101341; doi:10.3389/fpls.2023.1148303)
Supplement: Supplementary file 6 [file Table_1.xlsx]

## Sheet: Table S1
Table S1. Information of the newly assembled plastome of Pleurospermum s. l. used in this study.
Species	Locality	reads	mapped reads	mean coverage	GenBank accession numbers of plastome	GenBank accession numbers of ITS	Voucher information	Identified person	Place of voucher deposition
Aulacospermum anomalum	Urumuqi, Xinjiang, China	30958182	1950260	1888.38	OP425125	OP480865	PC2018081902	Peng Chang	SZ
Hymenidium dentatum	Yadong, Tibet, China	39270788	563224	579.405	MW147499	MN689076	G18092101	Guo Xianlin	SZ
Hymenidium ladyginii	Xinghai, Qinghai, China	37628454	1193606	1157.61	OP425118	OP480874	PC2019091902	Peng Chang	SZ
Hymenidium pachycaule	Kangle, Gansu, China	40117288	464715	448.977	OP425122	OP480870	PC2020082901	Peng Chang	SZ
Physospermopsis delavayi LJ	Lijiang, Yunnan, China	37645008	764350	738.8	OP425129	OP480863	PC2017080404	Peng Chang	SZ
Physospermopsis delavayi ZD	Shangri-la, Yunnan, China	19837570	469150	453	MW202267	MN658653	G18071802	Guo Xianlin	SZ
Physospermopsis kingdon-wardii	Nyalam, Tibet, China	19598124	443516	346	MW202268	MN659655	G19082407	Guo Xianlin	SZ
Physospermopsis muliensis	Muli, Sichuan, China	19780460	1195568	1154	MW202269	MT533356	XXR2019080903	Xu Xinrui	SZ
Physospermopsis nana DQ	Deqin, Yunnan, China	56628022	1608124	1564.67	OP425128	OP480864	PC2018103005	Peng Chang	SZ
Physospermopsis nana LP	Lanping, Yunnan, China	19598124	685656	670	MW202270	MT542694	G191011802	Guo Xianlin	SZ
Physospermopsis obtusiscula	Deqin, Yunnan, China	19786238	889288	860	MW202271	MT533361	XXR2019080903	Xu Xinrui	SZ
Physospermopsis rubrinervis	Eryuan, Yunnan, China	19783756	1169292	1131	MW202272	MN658654	XXR2019081701	Xu Xinrui	SZ
Physospermopsis shaniana	Qiaojia, Yunnan, China	19598124	865860	835	MW202273	MT533358	XXR2019071404	Xu Xinrui	SZ
Pleurospermum amabile	Deqin, Yunnan, China	30084236	835663	809.284	OP425124	OP480868	G18072301	Guo Xianlin	SZ
Pleurospermum apiolens	Yadong, Tibet, China	48419046	1706748	1758.53	MW147508	MK078057	G18092503	Guo Xianlin	SZ
Pleurospermum aromaticum	Lanping, Yunnan, China	38733494	696378	719.404	OP680993	OP662533	G19102004-3	Peng Chang	SZ
Pleurospermum benthamii	Jilong, Tibet, China	44687104	1441427	1395.91	OP425137	OP480855	PC2021080501	Peng Chang	SZ
Pleurospermum bicolor	Deqin, Yunnan, China	35980684	98817	93.105	OP425117	OP480875	PC2018103002	Peng Chang	SZ
Pleurospermum cristatum	Dali, Yunnan, China	39980996	1156507	1121.8	OP425136	OP480856	JQP19080401-1	Peng Chang	SZ
Pleurospermum davidii	Yajiang, Sichuan, China	36378582	821271	796.705	OP425141	OP480851	PC2017081909	Peng Chang	SZ
Pleurospermum decurrens DL	Dali, Yunnan, China	37243528	1361451	1322.03	OP425130	OP480862	JQP19080403	Peng Chang	SZ
Pleurospermum decurrens KM	Kunming, Yunnan, China	42191570	810266	787.02	OP425133	OP480859	JQP19082005-1	Peng Chang	SZ
Pleurospermum foetens	Yajiang, Sichuan, China	60076654	3239838	3150.17	OP425132	OP480860	PC2017081502	Peng Chang	SZ
Pleurospermum giraldii	Deqin, Yunnan, China	48867876	678175	595.839	OP425120	OP480872	2013100301	Peng Chang	SZ
Pleurospermum hedinii	Changdu, Tibet, China	42841108	1228719	1187.93	OP425131	OP480861	SW201309062-1	Peng Chang	SZ
Pleurospermum heracleifolium	Deqin, Yunnan, China	73066366	2077353	2016.2	OP425135	OP480857	G18070801	Guo Xianlin	SZ
Pleurospermum hookeri	Yadong, Tibet, China	40572572	2377831	2308.84	OP425119	OP480873	G19082004	Guo Xianlin	SZ
Pleurospermum linearilobum	Shangri-la, Yunnan, China	48357214	372783	361.781	OP425140	OP480852	PC2018102702	Peng Chang	SZ
Pleurospermum pulszkyi	Xinghai, Qinghai, China	32793726	1640251	15870.8	OP425121	OP480871	PC2020090502	Peng Chang	SZ
Pleurospermum rivulorum	Shangri-la, Yunnan, China	52046682	2055783	2114.27	MW147504	MK078055	G18071601	Guo Xianlin	SZ
Pleurospermum scezchenyi	Maqin, Qinghai, China	44534338	1043401	1009.91	OP425139	OP480853	PC20170091101	Peng Chang	SZ
Pleurospermum tsekuense	Zeku, Yunnan, China	53258294	3182642	2967	OP425123	OP480869	PC2020090101	Peng Chang	SZ
Pleurospermum uralense	Buerjin, Xinjiang, China	43624266	1594037	1548	OP425134	OP480858	xyp2019070510-1	Peng Chang	SZ
Pleurospermum wilsonii KD	Kangding, Sichuan, China	47788972	3851352	3725	OP425126	OP480867	whp2012091801	Peng Chang	SZ
Pleurospermum wilsonii YJ	Yajiang, Sichuan, China	40995214	1053089	1019	OP425127	OP480866	whp2012092001	Peng Chang	SZ
Pleurospermum wrightianum	Kangding, Sichuan, China	50647240	1772732	1716	OP425138	OP480854	PC2017081601	Peng Chang	SZ
Pleurospermum yunnanense	Gongshan, Yunnan, China	39035432	1198352	1153	OP680994	OP662534	G19101701	Guo Xianlin	SZ
Pleurospermum angelicoides	Nyalam, Tibet, China	33484970	437550	423	MW147501	MW290074	G19082301	Guo Xianlin	SZ
Pterocyclus forrestii	Yadong, Tibet, China	38463836	743796	718	MW147500	MW290080	G18092102	Guo Xianlin	SZ
Pleurospermum rotundatum	Gyirong, Tibet, China	44483504	1471798	1407	MW147507	MW290061	G19082505	Guo Xianlin	SZ
