# Supplementary material for: Backbone phylogeny and adaptive evolution of Pleurospermum s. l.: New insights from phylogenomic analyses of complete plastome data
Source: Front Plant Sci. 2023 Mar 30;14:1148303. doi: 10.3389/fpls.2023.1148303 (PMC10101341; doi:10.3389/fpls.2023.1148303)
Supplement: Supplementary file 7 [file Table_2.xlsx]

## Sheet: Table S2
Table S2 Genebank accessions of all sequence used in this study
Major clade (Tribe)	Species name	NCBI_accession	accession type
Sinodielsia Clade	Vicatia thibetica	MZ189732	Plastome
	Levisticum officinale	MT561024	Plastome
	Cnidium officinale	MH121055	Plastome
	Conioselinum chinense	MW436382	Plastome
	Angelica sinensis	MH778543	Plastome
Tordylieae	Heracleum candicans	NC_045184	Plastome
	Semenovia gyirongensis	NC_042912	Plastome
	Tetrataenium yunnanense	NC_045183	Plastome
Pimpinelleae	Nothosmyrnium japonicum	MT561036	Plastome
Coriandrum Clade	Coriandrum sativum	NC_029850	Plastome
Selineae	Peucedanum japonicum	NC_034644	Plastome
	Peucedanum praeruptorum	MN016968	Plastome
	Seseli montanum	KM035851	Plastome
	Angelica sylvestris	NC_051890	Plastome
	Angelica dahurica	NC_029392	Plastome
Apieae	Anethum graveolens	KR011055	Plastome
	Foeniculum vulgare	KR011054	Plastome
	Petroselinum crispum	NC_015821	Plastome
	Apium graveolens	NC_041087	Plastome
Cachrys Clade	Prangos fedtschenkoi	KY652265	Plastome
	Prangos lipskyi	KY652266	Plastome
Pyramidoptereae	Crithmum maritimum	NC_015804	Plastome
	Cyclospermum leptophyllum	MT561040	Plastome
Acronema Clade	Ligusticum delavayi	MT409613	Plastome
	Ostericum citriodorum	MT501096	Plastome
	Pterygopleurum neurophyllum	NC_033345	Plastome
	Pternopetalum davidii	MW316663	Plastome
	Pternopetalum vulgare	MT561032	Plastome
	Meeboldia yunnanensis	MK993275	Plastome
Scandiceae	Cuminum cyminum	MN901636	Plastome
	Daucus carota	DQ898156	Plastome
	Ferula sinkiangensis	MW411057	Plastome
	Anthriscus cerefolium	NC_015113	Plastome
Oenantheae	Cicuta virosa	NC_037711	Plastome
	Oenanthe javanica	MT622521	Plastome
	Cryptotaenia japonica	NC_046737	Plastome
East Asia Clade	Tongoloa silaefolia	MN218688	Plastome
	Hymenidium amabile	MT609922	Plastome
	Hansenia forbesii	KX808492	Plastome
	Hansenia oviformis	MK193792	Plastome
	Haplosphaera himalayensis	MT353674	Plastome
Komarovia Clade	Changium smyrnioides	MN092718	Plastome
	Chuanminshen violaceum	KU921430	Plastome
Pleurospermeae	Pleurospermum camtschatium	NC_033343	Plastome
Bupleureae	Bupleurum chinense	NC_046774	Plastome
	Bupleurum commelynoideum	MT162552	Plastome
Chamaesium Clade	Chamaesium jiulongense	MN119368	Plastome
	Chamaesium spatuliferum	MN119371	Plastome
Heteromorpha Clade	Heteromorpha arborescens	MT786054	Plastome
Out group	Sanicula chinensis	MK208987	Plastome
	Sanicula rubriflora	MW690208	Plastome
Sinodielsia Clade	Pleurospermum apiolens	FJ469935	ITS1
		FJ483474	ITS2
	Pleurospermum pilosum	MK078058	ITS1+ITS2
	Pleurospermum rivulorum	AY038205	ITS1
		AY038219	ITS2
	Hymenidium dentatum	MN689077	ITS1+ITS2
	Hymenidium brunonis	FJ469938	ITS1
		FJ483477	ITS2
	Pleurospermum aromaticum	KP311496	ITS1+ITS2
	Trachydium subnudum	FJ469974	ITS1
		FJ483512	ITS2
	Vicatia thibetica	FJ469969	ITS1
		FJ483507	ITS2
	Kuramosciadium corydalifolium	GU306178	ITS1+ITS2
	Sphaenolobium coriaceum	GU306177	ITS1+ITS2
	Conioselinum chinense	GU395145	ITS1+ITS2
	Ligusticum pteridophyllum	MH117593	ITS1+ITS2
	Angelica sinensis	GU289655	ITS1+ITS2
	Levisticum officinale	KC812809	ITS1+ITS2
	Conioselinum pacificum	MF964175	ITS1+ITS2
	Conioselinum vaginatum	MK694938	ITS1+ITS2
Selineae	Peucedanum japonicum	KX757776	ITS1+ITS2
	Peucedanum praeruptorum	DQ132871	ITS1+ITS2
	Seseli montanum	MG697141	ITS1+ITS2
	Angelica dahurica	DQ278167	ITS1+ITS2
	Angelica sylvestris	HQ256681	ITS1+ITS2
Coriandrum Clade	Coriandrum sativum	HQ377197	ITS1+ITS2
Echinophoreae	Dicyclophora persica	AF073539	ITS1+ITS2
	Pycnocycla aucheriana	AF073533	ITS1+ITS2
	Echinophora tenuifolia	AH008885	ITS1+ITS2
Cachrys Clade	Prangos fedtschenkoi	KJ395469	ITS1+ITS2
	Prangos lipskyi	KJ395453	ITS1+ITS2
Tordylieae	Heracleum candicans	GU967791	ITS1+ITS2
	Semenovia dichotoma	FJ812151	ITS1+ITS2
	Tetrataenium yunnanense	GU967804	ITS1+ITS2
Conium Clade	Conium maculatum	MZ191027	ITS1+ITS2
Opopanax Clade	Magydaris pastinaceae	GQ379278	ITS1+ITS2
	Opopanax hispidus	AF008624	ITS1
		AF009103	ITS2
Apieae Clade	Anethum graveolens	MN257763	ITS1+ITS2
	Foeniculum vulgare	HQ377212	ITS1+ITS2
	Petroselinum crispum	ON685498	ITS1+ITS2
	Apium graveolens	GQ379287	ITS1+ITS2
Pimpinelleae	Phellolophium madagascariense	DQ647629	ITS1+ITS2
	Pimpinella saxifraga	MH377864	ITS1+ITS2
	Nothosmyrnium japonicum	EU236179	ITS1+ITS2
Pyramidoptereae	Crithmum maritimum	MH298755	ITS1+ITS2
	cyclospermum leptophyllum	KY968851	ITS1+ITS2
	Aegopodium decumbens	JQ792194	ITS1+ITS2
Oenantheae	Cryptotaenia japonica	U78367	ITS1+ITS2
	Oenanthe javanica	OL473123	ITS1+ITS2
	Cicuta virosa	U78372	ITS1+ITS2
Acronema Clade	Pleurospermum hookeri	AF164838	ITS1
		AF164863	ITS2
	Pleurospermum hookeri	FJ469946	ITS1
		FJ483485	ITS2
	Pleurospermum hookeri	KP311507	ITS1+ITS2
	Pleurospermum hookeri	KP311481	ITS1+ITS2
	Pleurospermum yunnanense	KP311497	ITS1+ITS2
	Pleurospermum yunnanense	KP311493	ITS1+ITS2
	Pleurospermum giraldii	KP311521	ITS1+ITS2
	Ligusticum delavayi	EU236174	ITS1+ITS2
	Ligusticum delavayi	FJ469942	ITS1
		FJ483481	ITS2
	Hymenidium ladyginii	HQ822349	ITS1+ITS2
	Rupiphila tachiroei	AY328952	ITS1
		AY330518	ITS2
	Rupiphila tachiroei	MK036621	ITS1+ITS2
	Tilingia ajanensis	AY328939	ITS1
		AY330505	ITS2
	Meeboldia yunnanensis	MG745231	ITS1+ITS2
	Schulzia dissecta	FJ469968	ITS1
		FJ483506	ITS2
	Pternopetalum davidii	MH807989	ITS1+ITS2
	Pternopetalum vulgare	KP940750	ITS1+ITS2
	Ligusticum holopetaum	MK088008	ITS1+ITS2
	Ligusticum scoticum subsp. hultenii	MK694948	ITS1+ITS2
	Ostericum citriodorum	JX312701	ITS1+ITS2
	Pterygopleurum neurophyllum	AY509127	ITS1+ITS2
Scandiceae	Cuminum cyminum	CCU78362	ITS1+ITS2
	Daucus carota	MF185152	ITS1+ITS2
	Anthriscus cerefolium	DQ379384	ITS1+ITS2
	Ferula feruloides	DQ379402	ITS1+ITS2
Aciphylleae	Aciphylla aurea	AAU72377	ITS1+ITS2
	Anisotome aromatica	AAU72374	ITS1+ITS2
Arcuatopterus Clade	Arcuatopterus thalictroideus	EU236160	ITS1+ITS2
Erigenieae	Erigenia bulbosa	AF008636	ITS1
		AF009115	ITS2
East Asia Clade	Tongoloa elata	MT124607	ITS1+ITS2
	Tongoloa silaifolia	MT124617	ITS1+ITS2
	Trachydium variabile	HQ342149	ITS1
		HQ246206	ITS2
	Hymenidium virgatum	FJ469954	ITS1
		FJ483493	ITS2
	Sinolimprichtia alpina	MT124609	ITS1+ITS2
	Trachydium involucellatum	FJ469971	ITS1
		FJ483509	ITS2
	Sinocarum coloratum	FJ385063	ITS1+ITS2
	Tongoloa rubronervis	MN630619	ITS1+ITS2
	Physospermopsis cuneata	FJ385055	ITS1+ITS2
	Tongoloa gracilis	MN630616	ITS1+ITS2
	Trachydium simplicifolium	MT124618	ITS1+ITS2
	Trachydium souliei	FJ469973	ITS1
		FJ483511	ITS2
	Hymenidium lindleyanum	MZ191057	ITS1+ITS2
	Hymenidium nanum	FJ469952	ITS1
		FJ483491	ITS2
	Pleurospermum amabile	KP311487	ITS1+ITS2
	Pleurospermum amabile	FJ469934	ITS1
		FJ483473	ITS2
	Hymenolaena badachschanica	FJ469957	ITS1
		FJ483496	ITS2
	Hymenolaena candollei	FJ469958	ITS1
		FJ483497	ITS2
	Hymenolaena badachschanica	GQ379332	ITS1+ITS2
	Hymenolaena pimpinellifolia	FJ469959	ITS1
		FJ483498	ITS2
	Hymenidium lhasanum	FJ469948	ITS1
		FJ483487	ITS2
	Keraymonia cortiformis	FJ469960	ITS1
		FJ483499	ITS2
	Pimpinella henryi	JQ766274	ITS1+ITS2
	Hansenia forbesii	JQ936554	ITS1+ITS2
	Haplosphaera phaea	EU236167	ITS1+ITS2
	Hansenia oviformis	MT337430	ITS1+ITS2
	Hansenia weberbaueriana	GQ379335	ITS1+ITS2
Komarovia Clade	Pleurospermum longicarpum	KP311490	ITS1+ITS2
	Pterocylcus forrestii	FJ469965	ITS1
		FJ483504	ITS2
	Pleurospermum rotundatum	MK078059	ITS1+ITS2
	Pterocyclus wolffiannus	MK958534	ITS1+ITS2
	Pleurospermum angelicoides	FJ469967	ITS1
		FJ483505	ITS2
	Cyclorhiza peucedanifolia	FJ385042	ITS1+ITS2
	Cyclorhiza waltonii	EU236165	ITS1+ITS2
	Cyclorhiza puana	MW807294	ITS1+ITS2
	Changium smyrnioides	DQ517340	ITS1+ITS2
	Chuanminshen violaceum	HQ185256	ITS1+ITS2
Pleurospermeae	Aulacospermum popovii	FJ469932	ITS1
		FJ483471	ITS2
	Aulacospermum turkestanicum	GQ379340	ITS1+ITS2
	Aulacospermum simplex	AF008640	ITS1
		AF009119	ITS2
	Aulacospermum anomalum	AF008641	ITS1
		AF009120	ITS2
	Pseudotrachydium dichotomum	HQ342148	ITS1
		HQ246207	ITS2
	Trachydium pauciradiatum	GQ379345	ITS1+ITS2
	Pseudotrachydium kotschyi	AY941284	ITS1
		AY941312	ITS2
	Pseudotrachydium vesiculosoalatum	FJ469964	ITS1
		FJ483503	ITS2
	Trachydim kopetdaghense	GQ379344	ITS1+ITS2
	Kamelinia tianschanica	MF593483	ITS1+ITS2
	Korshinskya bupleuroides	FJ489360	ITS1
		FJ489391	ITS2
	Korshinskya kopetdaghensis	FJ489361	ITS1
		FJ489392	ITS2
	korshinskya olgae	FJ489359	ITS1
		FJ489390	ITS2
	Aulacospermum stylosum	FJ469933	ITS1
		FJ483472	ITS2
	Pleurospermum wilsonii	FJ469956	ITS1
		FJ483495	ITS2
	Hymenidium huzhihaoi	FJ469947	ITS1
		FJ483486	ITS2
	Hymenidium stellatum	FJ469953	ITS1
		FJ483492	ITS2
	Trachydium roylei	FJ469972	ITS1
		FJ483510	ITS2
	Physospermopsis muktinathensis	FJ469961	ITS1
		FJ483500	ITS2
	Physospermopsis shaniana	MT533357	ITS1+ITS2
	Physospermopsis rubrinervis	MT533359	ITS1+ITS2
	Physospermopsis nana	FJ469970	ITS1
		FJ483508	ITS2
	Physospermopsis obtusiuscula	MT533360	ITS1+ITS2
	Physospermopsis delavayi	FJ385056	ITS1+ITS2
	Physospermopsi alepidioides	MT533355	ITS1+ITS2
	Pleurospermum hedinii	FJ469944	ITS1
		FJ483483	ITS2
	Pleurospermum decurrens	FJ469941	ITS1
		FJ483480	ITS2
	Pleurospermum decurrens	AF164837	ITS1
		AF164862	ITS2
	Pleurospermum foetens	FJ469943	ITS1
		FJ483480	ITS2
	Pleurospermum cristatum	KP311486	ITS1+ITS2
	Pleurospermum franchetianum	EU236198	ITS1+ITS2
	Pleurospermum linearilobum	FJ469950	ITS1
		FJ483489	ITS2
	Pleurospermum wrightianum	FJ469955	ITS1
		FJ483494	ITS2
	Pleurospermum austriacum	FJ469962	ITS1
		FJ483502	ITS2
	Pleurospermum uralense	FJ977836	ITS1+ITS2
	Pleurospermum uralense	FJ977837	ITS1+ITS2
	Pleurospermum benthamii	FJ469936	ITS1
		FJ483475	ITS2
	Eremodaucus lehmannii	EU169268	ITS1+ITS2
	Eleutherospermum cicutarium	AF008637	ITS1
		AF009116	ITS2
	Physospermum cornubiense	PCU78382	ITS1
		PCU78442	ITS2
Pleurospermopsis Clade	Hymenidium bicolor	FJ469937	ITS1
		FJ483476	ITS2
	Pleurospermopsis sikkimensis	GQ379347	ITS1+ITS2
	Hymenidium mieheanum	FJ469951	ITS1
		FJ483490	ITS2
Chamaesium Clade	Chamaesium paradoxum	DQ782335	ITS1+ITS2
	Chamaesium spatuliferum	MT827785	ITS1+ITS2
	Chamaesium jiulongense	MT827483	ITS1+ITS2
Bupleureae	Bupleurum chinense	FJ561307	ITS1+ITS2
	Bupleurum commelynoideum	HQ687919	ITS1+ITS2
Heteromorpha Clade	Anginon paniculatum	AF467922	ITS1+ITS2
	Heteromorpha arborescens	U27578	ITS1+ITS2
Lichtensteinia Clade	Lichtensteinia obscura	DQ368858	ITS1+ITS2
	Lichtensteinia trifida	DQ3688620	ITS1+ITS2
Annesorhiza Clade	Annesorhiza fibrosa	DQ368831	ITS1+ITS2
	Chamarea capensis	DQ366837	ITS1+ITS2
Outgroup	Sanicula chinensis	AF03196	ITS1+ITS2
	Sanicula rubriflora	OL473008	ITS1+ITS2
