# Supplementary material for: Backbone phylogeny and adaptive evolution of Pleurospermum s. l.: New insights from phylogenomic analyses of complete plastome data
Source: Front Plant Sci. 2023 Mar 30;14:1148303. doi: 10.3389/fpls.2023.1148303 (PMC10101341; doi:10.3389/fpls.2023.1148303)
Supplement: Supplementary file 8 [file Table_3.xlsx]

## Sheet: Sheet1
Table S3 Data partitions, and their estimated models used in phylogenetic analysis
Analysis	Partition	Model
MrBayes	accD+atpF+ndhG+petD+ rpl22+rpoA+rpoC1+rpoC2+rps3+ycf3	GTR+F+I+G4
	atpA+atpB+atpE+atpI+ infA+ndhH+ndhJ+ndhK+ petA+petN+psbF+psbH+ psbI+psbL+psbM+rpl14+ rpl32+rpl33+rpl36+ rpoB+rps11+rps14+ rps18+rps2+rps4+ycf4	GTR+F+I+G4
	atpH+psaA+psaB+psaC+ psaJ+psbA+psbB+psbC+ psbD+psbE+psbJ+psbN+ rbcL	GTR+F+I+G4
	ccsA+cemA+clpP+matK+ ndhA+ndhC+ndhD+ndhE+ ndhF+ndhI+petL+rpl20+ rps16	GTR+F+I+G4
	ndhB+rpl23+rpl2+rps12+rps7	GTR+F+I+G4
	petB	GTR+F+I+G4
	petG+psaI+psbK+psbT+ psbZ+rps15+rps19	GTR+F+I+G4
	rpl16+rps8+ycf1	GTR+F+I+G4
	ycf2	GTR+F+I+G4
	ITS	SYM+G4
	ITSexpanded	JC
IQtree	accD+atpF+ndhG+petD+rpl22+rpoA+rpoC1+rpoC2+rps3+ycf3	GTR+F+R4
	atpA+atpB+atpE+atpI+infA+ndhH+ndhJ+ndhK+petA+psbB+psbI+psbM+psbT+rbcL+rpl14+rpl33+rpl36+rpoB+rps11+rps14+rps18+rps2+rps4+ycf4	GTR+F+R3
	atpH+petL+petN+psaA+ psaB+psaC+psaJ+psbA+ psbC+psbD+psbE+psbF+ psbH+psbJ+psbL+psbZ+ rpl23	GTR+F+R3
	ccsA+cemA+clpP+matK+ndhA+ndhD+ndhF+ndhI+rpl20+rpl32+rps15+rps16	TVM+F+R4
	ndhB+psbN+rps12+rps7	TVM+F+R3
	ndhC+ndhE+petB+rps8	TVM+F+R7
	petG+psaI+psbK+rps19	K3Pu+F+R2
	rpl16+ycf1	TIM+F+R4
	rpl2+ycf2	GTR+F+R3
	ITS	SYM+G4
	ITSexpanded	JC
