# Supplementary material for: Backbone phylogeny and adaptive evolution of Pleurospermum s. l.: New insights from phylogenomic analyses of complete plastome data
Source: Front Plant Sci. 2023 Mar 30;14:1148303. doi: 10.3389/fpls.2023.1148303 (PMC10101341; doi:10.3389/fpls.2023.1148303)
Supplement: Supplementary file 9 [file Table_4.xlsx]

## Sheet: Table S3
Table S4 Gene content of the 43 plastomes
Category for genes	Gene group	Gene name
Self replication	Ribosomal RNA genes	rrn4.5c,rrn5c,rrn16c,rrn23c
	Transfer RNA genes	trnA-UGCb,c,trnC-GCA,trnD-GUC,trnE-UUC,trnF-GAA,trnG-GCC,trnG-UCCb, trnH-GUG,trnI-CAUc,trnI-GAUb,c,trnK-UUUb,trnL-CAAc,trnL-UAG,trnL-UAAb, trnM-CAU,trnfM-CAU,trnN-GUUc,trnP-UGG,trnQ-UUG,trnR-UCU,trnR-ACGc, trnS-UGA,trnS-GGA,trnS-GCU,trnT-GGU,trnT-UGU,trnV-GACc,trnV-UACb, trnW-CCA,trnY-GUA
	Small subunit of ribosome	rps2,rps3,rps4,rps7c,rps8,rps11,rps12ac,rps14,rps15,rps16b,rps18,rps19
	Large subunit of ribosome	rpl2b,rpl14,rpl16b,rpl20,rpl22,rpl23,rpl32,rpl33,rpl36
	RNA polymerase subunits	rpoA,rpoB,rpoC1b,rpoC2
Photosynthesis	NADH dehydrogenase	ndhAb,ndhBbc,ndhC,ndhD,ndhE,ndhF,ndhG,ndhH,ndhI,ndhJ,ndhK
	Photosystem I	psaA,psaB,psaC,psaI,psaJ
	Photosystem II	psbA,psbB,psbC,psbD,psbE,psbF,psbH,psbI,psbJ,psbK,psbL,psbM,psbN,psbT,psbZ
	PS I assembly factor	ycf3a,ycf4
	Cytochrome b/f complex	petA,petBb,petDb,petG,petL,petN
	ATP synthase	atpA, atpB, atpE, atpFb, atpH, atpI
	Rubisco	rbcL
Other genes	Maturase	matK
	Envelope membrane protein	cemA
	Subunit of acetyl-CoA-carboxylase	accD
	c-type cytochrome synthesis gene	ccsA
	Protease	clpPa
	Tanslational initiation factor	infA
Genes of unknown function	hypothetical chloroplast reading frames (ycf)	ycf1c, ycf2
aGene with two introns.
bGene with one intron.
cGenes located in the inverted repeats.
