# Supplementary material for: Backbone phylogeny and adaptive evolution of Pleurospermum s. l.: New insights from phylogenomic analyses of complete plastome data
Source: Front Plant Sci. 2023 Mar 30;14:1148303. doi: 10.3389/fpls.2023.1148303 (PMC10101341; doi:10.3389/fpls.2023.1148303)
Supplement: Supplementary file 10 [file Table_5.xlsx]

## Sheet: Table S4
Table S5 Indels with significant size found in the 43 plastomes
type	taxon		length	location
deletion	Group A		36	CDS	ycf1
deletion	Group A	Himalayan species	ca. 400	intergenic	atpH	atpI
deletion	Group A	P. camtshcaticum + P. uralense	18	CDS	ycf1
deletion	Group A	P. camtshcaticum + P. uralense	201	CDS	ycf2
deletion	Group A	P. uralense* + P. uralense	ca. 200	intergenic	rpl32	trnL-UAG
deletion	Group A	P. decurrens DL	21	CDS	ycf2
deletion	Group A	P. decurrens DL	616	intergenic	ycf4	cemA
deletion	Group A	P. decurrens KM	363	intergenic	psbM	trnD
insertion	Group A	P. benthamii	18	CDS	ycf2
insertion	Group A	P. linearilobum	15	CDS	ycf2
insertion	Group A	P. linearilobum	18	CDS	ycf2
deletion	Group A	P. linearilobum + P. foetens	232	intergenic	rps12	trnV-GAC
deletion	Group A	P. foetens	435	intergenic	petN	psbM
deletion	Group A	P. cristatum	21	CDS	ycf2
deletion	Group A	P. cristatum	438	intergenic	rps16	trnQ-UUG
insertion	Group A	A. anomalum	12	CDS	ycf2
deletion	Group A	A. anomalum	ca. 450	intergenic	trnQ-UUG	rps16
deletion	Group A	P. wilsonii	293	intergenic	rps16	trnQ-UUG
deletion	Group A	P. wilsonii KD	186	intergenic	psbA	ycf3
deletion	Group A	Ph. kingdon-wardii + Ph. obusiuscula	358	intergenic	rps12	trnV-GAC
insertion	Group A	P. hedinii	36	CDS	ycf1
insertion	Group A	P. hedinii	18	CDS	ycf1
insertion	Group A	P. hedinii	15	CDS	ycf2
deletion	Group A	P. hedinii	ca. 200	intergenic	atpH	atpI
deletion	Group A	Ph. delavayi	316	intergenic	rps16	trnQ-UUG
insertion	Group A	Ph. muliensis	15	CDS	ycf2
insertion	Group A	Ph. shaniana	45	CDS	ycf2
deletion	Group A	Ph. rubrinervis + Ph. nana	ca. 560	intergenic	ycf4	cemA
insertion	Group A	Ph. rubrinervis	27	CDS	ycf2
deletion	Group A	Ph. nana	309	intergenic	rps12	trnV-GAC
deletion	Group A	Ph. nana	342	intergenic	ycf3	trnS-GCA
insertion	Group A	Ph. nana	12	CDS	ycf2
deletion	Group B		ca. 370	intergenic	accD	psaI
insertion	Group B		ca. 430	intergenic	ndhC	trnV-UAC
deletion	Group B	P. rotundatum	12	CDS	ycf1
insertion	Group B	P. angelicoides	12	CDS	ycf2
insertion	Group B, C		18	CDS	matK
deletion	Group B, C		12	CDS	ycf1
deletion	Group B, C		ca. 400	intergenic	petN	psbM
deletion	Group C		24	CDS	ycf1
deletion	Group C, D		24	CDS	ycf2
deletion	Group C, D		9	CDS	ycf2
deletion	Group D	P. yunnanense	200	intergenic	rps16	trnQ-UUG
deletion	Group D		24	CDS	ycf1
deletion	Group D		18	CDS	ycf1
deletion	Group D		75	CDS	ycf2
deletion	Group D		ca. 270	intergenic	accD	psaI
insertion	Group D, E		15	CDS	matK
insertion	Group D, E		ca. 380	intergenic	ndhC	trnV-UAC
deletion	Group D, E		ca. 200	intergenic	psbA	trnA-GUG
deletion	Group D, E		ca. 230	intergenic	ycf4	cemA
deletion	Group E		30	CDS	ycf2
deletion	Group E		ca.260	intergenic	rps16	trnQ-UUG
insertion	Group E		928-1328	intergenic	trnL-CAA	trnH-GUG
deletion	Group E		ca. 400	intergenic	ycf2	trnL-CAA
insertion	Group E	H. dentatum	15	CDS	ycf2
deletion	Group E	P. rivulorum + P. apiolens	ca. 360	intergenic	rpoB	trnC-GCA
insertion	Group F	P. bicolor	ca. 1850	intergenic	trnR-ACG	trnN-GUU
Indels considered as homologous are recoded in groups.
