# Supplementary material for: Backbone phylogeny and adaptive evolution of Pleurospermum s. l.: New insights from phylogenomic analyses of complete plastome data
Source: Front Plant Sci. 2023 Mar 30;14:1148303. doi: 10.3389/fpls.2023.1148303 (PMC10101341; doi:10.3389/fpls.2023.1148303)
Supplement: Supplementary file 12 [file Table_7.xlsx]

## Sheet: Table S6
Table S7-1 The Pi values for protein-coding sequences of plastid genes in the 43 plastomes.
gene	All	Group A	SubGroup A1	SubGroup A2	SubGroup A3	Group B	Group C	Group D	Group E
atpH	0.00376393	0.000357846	0	0	0.00117578	0.00274348	0	0	0.00205761
psbE	0.0018709	0.00120641	0	0	0.00191241	0.00267738	0	0.00160643	0
rpl23	0.00082175	0.00138836	0.00055142	0	0	0	0	0	0
rps12	0.00285544	0.00115685	0.000764367	0	0.00206478	0.00180668	0	0.00271003	0.00271003
ycf3	0.00650407	0.00442311	0.000864876	0.00363757	0.00396825	0.00132275	0	0.00238095	0.000992063
ndhB	0.0025817	0.00105919	0.00107257	0.00043573	0.00124494	0.00043573	0.00104575	0.00117647	0.000980392
rpl2	0.00472672	0.00175509	0.0014349	0.0014193	0.00162206	0.00081103	0.000973236	0.00121655	0.00121655
rps18	0.00722048	0.00226979	0.00152323	0.00220022	0.00251454	0	0.00132013	0.0019802	0
rpl14	0.00781687	0.00473012	0.00161132	0.00364299	0.00650533	0	0.00601093	0.00327869	0.00409836
psbD	0.00728253	0.0016721	0.00203385	0.00110167	0.000539593	0.00377715	0.00151086	0.00075543	0.000472144
rps7	0.00323105	0.00261805	0.0020954	0	0.00266257	0	0.00301075	0	0
psaA	0.00733496	0.0029126	0.00211966	0.000296296	0.00275132	0.00266667	0.00222222	0.00186667	0.00222222
rbcL	0.00733419	0.00244088	0.00235717	0.00128655	0.00193818	0.000935673	0.000280702	0.00168421	0.000350877
petD	0.0122993	0.00633235	0.00245726	0.00555556	0.0047619	0.00138889	0.00166667	0.000833333	0.00104167
atpI	0.0102449	0.00297109	0.00247413	0.00269906	0.00154232	0.000899685	0.00107962	0.000539811	0.00134953
psbC	0.0077174	0.00418692	0.00255854	0.00289226	0.00440726	0.00144613	0.000578453	0.00245842	0.0010846
psaB	0.00801987	0.00365101	0.00258506	0.00060551	0.00211929	0.00333031	0.0017257	0.000726612	0.00181653
clpP	0.0105031	0.00338409	0.00266823	0.000846024	0.00370639	0.00112803	0.00236887	0.00101523	0.00338409
atpB	0.0118712	0.00398432	0.00267738	0.00166667	0.00414356	0.00312989	0.000670691	0.000937082	0.00334672
psaC	0.00961558	0.00351339	0.002849	0	0.00235156	0.00274348	0	0	0.00205761
rps11	0.0145622	0.00666869	0.00295858	0.00322061	0.00759144	0	0.000966184	0.00289855	0.00241546
ycf2	0.00718904	0.00309437	0.00299145	0.00140012	0.00157669	0.0016891	0.00107374	0.000997426	0.00670498
petB	0.0123974	0.00333364	0.00310078	0.000775194	0.0013289	0.00310078	0.00341085	0.00124031	0.00310078
psbA	0.00918492	0.00444151	0.00312341	0.00314762	0.00269796	0.00125905	0.001322	0.00321058	0.00456405
psbB	0.0108436	0.00387995	0.00316307	0.000437445	0.00381202	0.00174978	0.0023622	0.0023622	0.00295276
rpl16	0.0116381	0.00616796	0.00316556	0.00493827	0.00728983	0.00329218	0.00246914	0	0.00123457
ndhK	0.0207409	0.00617218	0.00334283	0.0137638	0.0042328	0.00196657	0.00177778	0.00414815	0.00246914
atpA	0.0126858	0.00509598	0.00359076	0.00262985	0.00262985	0.00306816	0.0017094	0.0017094	0.00175323
rpoB	0.0137634	0.00566166	0.00361051	0.00337487	0.00406468	0.00290758	0.00161994	0.00542056	0.00301142
ycf4	0.012447	0.00786218	0.00385544	0.00573671	0.00603865	0.00603865	0.00398551	0.00181159	0.00181159
psbH	0.0097561	0.00389842	0.00409788	0	0.00695803	0	0.00182648	0.00730594	0.00456621
rps4	0.0110565	0.00479814	0.0041672	0.00221117	0.00442233	0.00442233	0.00431177	0.0013267	0.00165837
ndhJ	0.0134415	0.00486983	0.00438169	0.00140647	0.00281294	0.00562588	0.0121212	0.00253165	0.0021097
rpoC1	0.0155652	0.00611912	0.00516046	0.00282213	0.00474578	0.00437956	0.00272506	0.00243309	0.00251419
atpF	0.0182972	0.0080944	0.00524154	0.00245549	0.00350785	0.00368324	0.0014733	0.00847145	0.00368324
petA	0.0146507	0.00624588	0.00528846	0.00208333	0.00565476	0.00208333	0.00208333	0.00458333	0.00208333
ndhH	0.0157828	0.00707746	0.00530654	0.00466497	0.00634921	0.0022618	0.00152672	0.00390161	0.00353407
rps2	0.0144006	0.00751435	0.00532377	0.00659134	0.00457358	0.00282486	0.00255319	0.00564972	0.00659134
ndhG	0.0201797	0.00842915	0.00536616	0.00599747	0.00523088	0.00252525	0.00606061	0.00530303	0.00284091
ndhI	0.0159632	0.00856784	0.00562977	0.00232868	0.00399202	0.0093147	0.00439122	0.00718563	0.00399202
atpE	0.0172688	0.00729095	0.00571943	0.00417711	0.00477384	0.00501253	0.00250627	0.00451128	0.00357143
ndhA	0.0152736	0.00758574	0.00572155	0.00413223	0.00467882	0.00489746	0.00422406	0.00550964	0.00413223
rps16	0.0182718	0.00827675	0.00602674	0.00783476	0.00773301	0.00569801	0.0017094	0.00598291	0.00925926
rps19	0.0107503	0.00870711	0.00603865	0.00483092	0.00655625	0.00241546	0.00289855	0.00507246	0
rpoA	0.0192745	0.00890342	0.00607715	0.000627746	0.0113379	0.00692477	0.00434372	0.00324594	0.00399202
accD	0.0219469	0.00747321	0.00613497	0.00469645	0.0044795	0.0055905	0.00231766	0.0028866	0.00454442
ndhE	0.0194317	0.00777469	0.00617754	0.00220022	0.00880088	0.00660066	0.00462046	0.00132013	0.00660066
ndhD	0.0211664	0.00767835	0.00620008	0.00382013	0.00711011	0.00480244	0.00280475	0.00720367	0.00371098
rps15	0.0179733	0.0055181	0.00655271	0.00246914	0	0.00246914	0.00148148	0.0192593	0.00198413
rpoC2	0.0198636	0.00931677	0.00713484	0.0028777	0.00631261	0.00366651	0.00309179	0.00538721	0.00568774
infA	0.00949741	0.00966754	0.00777001	0.004329	0.00453515	0	0.0017316	0.0034632	0
ndhC	0.0167378	0.00991436	0.00790598	0.00740741	0.00410053	0.00555556	0.00222222	0.00333333	0.00277778
rps14	0.0162602	0.00843215	0.00803419	0	0.00539683	0.00222222	0.00466667	0.00333333	0.00166667
rps3	0.0184051	0.0103287	0.00811574	0.00586137	0.00480559	0.00204813	0.0030722	0.00152905	0.00331295
rpl22	0.0229751	0.0148386	0.00884081	0.00681663	0.0105159	0.00542005	0.00447154	0.00487805	0.00406504
ccsA	0.0243764	0.011152	0.00891747	0.00412797	0.00687994	0.00722394	0.00536636	0.00740741	0.00565844
rps8	0.0270568	0.0120249	0.0093762	0.00580431	0.010661	0.00995025	0.00597015	0.0119403	0.00746269
ndhF	0.0205507	0.0152762	0.00954951	0.0045306	0.0126176	0.0090612	0.00451322	0.0101527	0.00732127
rpl20	0.0144743	0.00821393	0.0108841	0.00347222	0.0047123	0.00520833	0.00512821	0.0114583	0.00130208
ycf1	0.031138	0.0149152	0.0109924	0.0067192	0.0114746	0.00962476	0.0048515	0.00953174	0.00691778
cemA	0.0228895	0.0128013	0.0115329	0.00291121	0.00457476	0.0155264	0.00174672	0.0055313	0.00236967
matK	0.0344146	0.0151436	0.014123	0.00752545	0.00809461	0.00262467	0.00564304	0.00887149	0.00913091
Table S7-2 The Pi values for intergeneric regions in the 43 plastomes.
regions	All	Group A	SubGroup A1	SubGroup A2	SubGroup A3	Group B	Group C	Group D	Group E
matK_rps16	0.0338114	0.0201369	0.0170079	0.0108475	0.0117335	0.0130799	0.0138795	0.0177225	0.0100293
rps16 intron	0.0333229	0.0170888	0.0118876	0.00999616	0.0109721	0.0121528	0.0027618	0.00731132	0.00744222
rps16_trnQ-UUG	0.0510344	0.0183997	0.0131894	0.0103903	0.0114453	0.0122605	0.00982073	0.00927152	0.00409299
trnQ-UUG_psbK	0.0295606	0.0164717	0.0150632	0.0147619	0.00841134	0.0162393	0.00854701	0.00477002	0.00338164
psbK_psbI	0.0864465	0.0205556	0.0186094	0.00982801	0.0109329	0.00987654	0.00737101	0.0121622	0.00541516
trnS-GCU_trnG-GCC	0.042848	0.0204063	0.014359	0.00824176	0.0192616	0.00570776	0.00591497	0.0123779	0.0106316
trnG-GCC intron	0.0290207	0.0144934	0.0122566	0.0111111	0.00979986	0.0180668	0.00516499	0.000849257	0.00642857
atpF intron	0.0274818	0.0122049	0.0122229	0.0018859	0.00618779	0.00371402	0.00391061	0.00483642	0.00207469
atpH_atpI	0.038693	0.0222094	0.0167613	0.0108244	0.0182453	0.00937317	0.00883882	0.0101375	0.00929257
atpI_rps2	0.0524626	0.015264	0.018204	0.0137741	0.0111317	0.0176152	0.00571429	0.00836502	0.00738007
rps2_rpoC2	0.0513164	0.0274833	0.0216346	0.0222222	0.0205058	0.00873362	0.0123894	0.0129032	0.043514
rpoC1 intron	0.0315307	0.0147763	0.00923668	0.00536193	0.00897263	0.0115095	0.00860495	0.00882759	0.00667557
rpoB_trnC-GCA	0.0318215	0.0211459	0.0174934	0.00794303	0.0122576	0.00818331	0.00599676	0.0110638	0.0150027
trnC-GCA_petN	0.0315499	0.0101604	0.0110599	0.00198413	0.00356333	0.000820008	0.0045045	0.0112994	0.00291545
petN_psbM	0.047738	0.0182759	0.0151211	0.00960096	0.0135861	0.00990991	0.00671533	0.00953237	0.0114128
psbM_trnD-GUC	0.0246352	0.0211251	0.0252429	0.0107369	0.0103458	0.0113154	0.00719697	0.0103226	0.00869565
trnE-UUC_trnT-GGU	0.0471232	0.0222156	0.0153609	0.0100451	0.0181347	0.00887574	0.0148712	0.0103627	0.011611
trnT-GGU_psbD	0.0379555	0.0195256	0.0175783	0.00446324	0.0174544	0.00593472	0.00769835	0.0126074	0.00641026
psbC_trnS-UGA	0.030646	0.0176061	0.0125874	0.00226244	0.0163625	0.00595238	0.00361991	0.0131579	0.00858369
trnS-UGA_psbZ	0.0311723	0.0153554	0.0078602	0.00983021	0.0222222	0.0165119	0.00683761	0.0199012	0.0042735
psaA_ycf3	0.0243809	0.0129167	0.00676585	0.00931677	0.0161348	0.00770713	0.00889213	0.0059322	0.00426743
ycf3 intron	0.018596	0.0121973	0.00572602	0.00347222	0.00846561	0.00561798	0.00773196	0.00696774	0.00259067
ycf3 intron 2	0.0243433	0.00730114	0.0100625	0.0049719	0.00904159	0.00799087	0.00631001	0.0133803	0.00631136
ycf3_trnS-GGA	0.0363182	0.0194792	0.0152625	0.00795499	0.0113772	0.00964912	0.00466786	0.00667634	0.00629314
trnS-GGA_rps4	0.0472647	0.0258072	0.0117115	0.00613155	0.0146032	0.00469484	0.00504732	0.0143266	0.00862999
rps4_trnT-UGU	0.0284475	0.0160152	0.0156739	0.0111732	0.00845309	0.0128205	0.00957746	0.00595238	0.00558659
trnT-UGU_trnL-UAA	0.0414968	0.0173822	0.00934697	0.00645161	0.0170114	0.0108593	0.0170918	0.00183486	0.0116922
trnL-CAA_ndhB	0.00850009	0.00628339	0.00714732	0.00116144	0.00182512	0.000703235	0.00243902	0.00866142	0.00178253
trnL-UAA_trnF-GAA	0.0294819	0.0162159	0.0109499	0.00573066	0.00897959	0.00531208	0.00335196	0.0126984	0.0110497
trnF-GAA_ndhJ	0.0488436	0.0220498	0.0154568	0.0136752	0.00772201	0.0040404	0.0123989	0.00726744	0.011811
ndhC_trnV-UAC	0.0499048	0.0229104	0.0150058	0.0060241	0.0222827	0.0132986	0.0109589	0.00630798	0.00893697
trnV-UAC intron	0.0202517	0.0101702	0.0099991	0.0064554	0.00570087	0	0.00281195	0.00321168	0.00528169
atpB_rbcL	0.0281549	0.0121669	0.0112223	0.00886525	0.00596031	0.00449843	0.00903054	0.00920162	0.00702679
rbcL_accD	0.0344281	0.0156385	0.0117822	0.0118089	0.00960252	0.00758808	0.00474632	0.0116776	0.00758853
accD_psaI	0.0454388	0.014071	0.0129854	0.005997	0.00647981	0.00938967	0.00569343	0.00380952	0.00351288
psaI_ycf4	0.0316097	0.014346	0.0121423	0.00122549	0.00814996	0.00496278	0.00806045	0.0130653	0.00611247
ycf4_cemA	0.0284357	0.0237681	0.013959	0.0129774	0.0118686	0.0166271	0.011339	0.011339	0.00769995
cemA_petA	0.0442453	0.036748	0.0146747	0.0144928	0.021542	0.00272109	0.00701754	0.0101695	0.00204082
petA_psbJ	0.0403556	0.0144962	0.011216	0.0112195	0.0106288	0.00821202	0.00942761	0.0119372	0.0203081
psbE_petL	0.034678	0.0164661	0.0124795	0.00701754	0.0125386	0.00697472	0.00221465	0.00491958	0.00692334
trnP-UGG_psaJ	0.0317855	0.0177489	0.018315	0.0103896	0.0096475	0.00746965	0.00172414	0.00821114	0.0108108
psaJ_rpl33	0.0469146	0.0253095	0.0160106	0.0103448	0.0132458	0.00928074	0.00502283	0.0232558	0.00993377
rps18_rpl20	0.0468137	0.0244224	0.0218011	0.00597907	0.0114796	0.00587173	0.00542986	0	0.00507246
rpl20_rps12	0.0234953	0.0105858	0.0027987	0.00385208	0.00205444	0.00612423	0.00574413	0.00524934	0.00521512
clpP intron	0.025695	0.0136561	0.00872722	0.00303398	0.011245	0.00700054	0.00440678	0.00880196	0.00825346
clpP intron 2	0.0229226	0.0137596	0.00949825	0.0082932	0.00597152	0.004884	0.00528967	0.00484653	0.00758483
clpP_psbB	0.0274581	0.0145833	0.00633484	0.00535168	0.0127277	0.00293686	0.00701754	0.0170306	0.00449438
petB intron	0.0238564	0.013195	0.0108242	0.00734945	0.0138208	0.013369	0.00917942	0.00694259	0.0144444
petD intron	0.0290035	0.0197246	0.0233085	0.0140751	0.0154682	0.00971302	0.00820106	0.00533333	0.00408719
rps7_trnV-GAC	0.00696764	0.00536888	0.0035822	0.00861698	0.00248589	0.0130354	0.000605831	0.00343284	0.00136206
rpl16 intron	0.0365743	0.0155736	0.0109454	0.0060736	0.0120379	0.0104958	0.00447284	0.0136216	0.0107357
rpl2 intron	0.00562064	0.00317817	0.0084951	0.00679825	0.0108879	0.00102407	0.000614439	0	0.00230415
ycf2_trnL-CAA	0.0167542	0.00341037	0.0034714	0.00202327	0.00173423	0.00407747	0.00656716	0.00561798	0.00678733
trnL-UAA intron	0.0172427	0.00989107	0.00610751	0.00132802	0.0111449	0.00116144	0.00561122	0.00830861	0.000996016
ndhB intron	0.00689945	0.00242069	0.00285317	0.00195217	0.000418323	0.00390434	0.000878477	0.00175953	0.00146628
ndhB_rps7	0.010383	0.00447585	0.00688994	0.00613155	0.00361248	0.00447427	0.00134228	0.00346021	0.00167785
rps12 intron	0.00519142	0.00339552	0.00239189	0	0.000533049	0.00631912	0.000746269	0.00224299	0.000932836
trnV-GAC_rrn16	0.0111352	0.00574156	0.00598667	0	0.00209776	0.0144928	0.00169492	0.00769231	0
rrn16_trnI-GAU	0.00331092	0.00278912	0.00209314	0.00170068	0.0016197	0.0017452	0	0	0
trnI-GAU intron	0.00330202	0.00269436	0.00240299	0.00122678	0.00195901	0.00668577	0	0.00383275	0.00105263
trnA-UGC intron	0.00384509	0.00127572	0.000569801	0.000820008	0.000938306	0	0	0.00601504	0.000615006
rrn4.5_rrn5	0.00905711	0.00306548	0.00560897	0	0	0	0	0.0121457	0.00258398
rrn5_trnR-ACG	0.0118419	0.00560054	0.00540865	0	0.00822337	0	0	0.000492005	0.00194553
trnR-ACG_trnN-GUU	0.0139874	0.00677065	0.00581137	0.00229885	0.00198069	0.00759734	0.0113208	0.0128788	0.000859107
ccsA_ndhD	0.071954	0.0274491	0.0229845	0.00968188	0.0124973	0.00892857	0.0044843	0.0134615	0.00460829
psaC_ndhE	0.0396875	0.0215315	0.0140039	0.0123001	0.0161064	0.0150376	0.00599251	0.00977444	0.0056391
ndhG_ndhI	0.0610997	0.0280183	0.0138889	0.0165794	0.0418944	0.0174064	0.030163	0.0182353	0.00421348
ndhA intron	0.0330393	0.0188325	0.0198404	0.00825545	0.00843208	0.00800986	0.00500463	0.00671141	0.00642231
rps15_ycf1	0.0504115	0.0256806	0.0203659	0.00250627	0.0235097	0	0.0106538	0.0110553	0.014554
