# Supplementary material for: Backbone phylogeny and adaptive evolution of Pleurospermum s. l.: New insights from phylogenomic analyses of complete plastome data
Source: Front Plant Sci. 2023 Mar 30;14:1148303. doi: 10.3389/fpls.2023.1148303 (PMC10101341; doi:10.3389/fpls.2023.1148303)
Supplement: Supplementary file 13 [file Table_8.xlsx]

## Sheet: Table S7
Table S8 RNA editing sites detected in the 43 plastomes.
Taxa	Gene	Nt Pos	AA Pos	Align Col	Effect	Score	Site Number	Total
Aulaospermum anomalum	accD	74	25	26	ACG (T) => ATG (M)	1
		728	243	269	ACG (T) => ATG (M)	0.8
		791	264	290	TCG (S) => TTG (L)	0.8
		1192	398	436	CCA (P) => TCA (S)	1	4
	atpA	791	264	264	CCC (P) => CTC (L)	1	1
	atpB	1487	496	496	TCG (S) => TTG (L)	1	1
	matK	640	214	229	CAT (H) => TAT (Y)	1
		979	327	344	CTT (L) => TTT (F)	0.86
		1001	334	351	GCG (A) => GTG (V)	0.86	3
	ndhA	107	36	36	CCT (P) => CTT (L)	1
		320	107	107	ACA (T) => ATA (I)	1
		566	189	189	TCA (S) => TTA (L)	1
		1073	358	358	TCC (S) => TTC (F)	1	4
	ndhB	149	50	50	TCA (S) => TTA (L)	1
		467	156	156	CCA (P) => CTA (L)	1
		586	196	196	CAT (H) => TAT (Y)	1
		611	204	204	TCA (S) => TTA (L)	0.8
		737	246	246	CCA (P) => CTA (L)	1
		746	249	249	TCT (S) => TTT (F)	1
		830	277	277	TCA (S) => TTA (L)	1
		836	279	279	TCA (S) => TTA (L)	1
		902	301	301	ACC (T) => ATC (I)	1
		1481	494	494	CCA (P) => CTA (L)	1	10
	ndhD	29	10	10	ACG (T) => ATG (M)	1
		410	137	137	TCA (S) => TTA (L)	1
		701	234	234	TCA (S) => TTA (L)	1
		905	302	302	TCA (S) => TTA (L)	1
		914	305	305	CCC (P) => CTC (L)	1
		1325	442	442	TCA (S) => TTA (L)	0.8	6
	ndhF	290	97	97	TCA (S) => TTA (L)	1	1
	ndhG	166	56	56	CAT (H) => TAT (Y)	0.8
		314	105	105	ACA (T) => ATA (I)	0.8	2
	petB	418	140	140	CGG (R) => TGG (W)	1
		611	204	204	CCA (P) => CTA (L)	1	2
	petG	104	35	35	TCG (S) => TTG (L)	1	1
	psaI	80	27	43	TCT (S) => TTT (F)	0.86
		104	35	51	ACT (T) => ATT (I)	1	2
	psbE	214	72	72	CCT (P) => TCT (S)	1	1
	psbF	77	26	26	TCT (S) => TTT (F)	1	1
	rpl20	308	103	103	TCA (S) => TTA (L)	0.86	1
	rpoA	833	278	280	TCA (S) => TTA (L)	1	1
	rpoB	338	113	113	TCT (S) => TTT (F)	1
		473	158	159	TCA (S) => TTA (L)	0.86
		551	184	185	TCA (S) => TTA (L)	1
		566	189	190	TCG (S) => TTG (L)	1
		1450	484	501	CCT (P) => TCT (S)	1
		2000	667	684	TCT (S) => TTT (F)	1
		2426	809	827	TCA (S) => TTA (L)	0.86	7
	rpoC1	62	21	21	TCA (S) => TTA (L)	1
		1468	490	507	CGT (R) => TGT (C)	1	2
	rpoC2	827	276	287	GCC (A) => GTC (V)	0.86
		1456	486	503	CGC (R) => TGC (C)	0.86
		1505	502	521	ACG (T) => ATG (M)	0.86
		2290	764	952	CGG (R) => TGG (W)	1
		3542	1181	1391	ACT (T) => ATT (I)	0.86	5
	rps14	80	27	27	TCA (S) => TTA (L)	1
		149	50	53	CCG (P) => CTG (L)	1	2	57
Pleurospermum amabile	accD	785	262	288	TCG (S) => TTG (L)	0.8
		1186	396	434	CCA (P) => TCA (S)	1
		1394	465	503	CCT (P) => CTT (L)	1	3
	atpA	791	264	264	CCC (P) => CTC (L)	1	1
	atpB	1484	495	496	TCG (S) => TTG (L)	1	1
	ccsA	146	49	51	TCT (S) => TTT (F)	1	1
	matK	640	214	229	CAT (H) => TAT (Y)	1
		997	333	348	CTT (L) => TTT (F)	0.86
		1019	340	355	GCG (A) => GTG (V)	0.86	3
	ndhA	107	36	36	CCT (P) => CTT (L)	1
		320	107	107	ACA (T) => ATA (I)	1
		566	189	189	TCA (S) => TTA (L)	1
		1073	358	358	TCC (S) => TTC (F)	1	4
	ndhB	149	50	50	TCA (S) => TTA (L)	1
		467	156	156	CCA (P) => CTA (L)	1
		586	196	196	CAT (H) => TAT (Y)	1
		611	204	204	TCA (S) => TTA (L)	0.8
		737	246	246	CCA (P) => CTA (L)	1
		746	249	249	TCT (S) => TTT (F)	1
		830	277	277	TCA (S) => TTA (L)	1
		836	279	279	TCA (S) => TTA (L)	1
		902	301	301	ACC (T) => ATC (I)	1
		1481	494	494	CCA (P) => CTA (L)	1	10
	ndhD	29	10	10	ACG (T) => ATG (M)	1
		410	137	137	TCA (S) => TTA (L)	1
		701	234	234	TCG (S) => TTG (L)	1
		905	302	302	TCA (S) => TTA (L)	1
		914	305	305	CCT (P) => CTT (L)	1	5
	ndhF	290	97	97	TCA (S) => TTA (L)	1	1
	ndhG	166	56	56	CAT (H) => TAT (Y)	0.8
		314	105	105	ACA (T) => ATA (I)	0.8	2
	petB	418	140	140	CGG (R) => TGG (W)	1	1
	petG	104	35	35	TCG (S) => TTG (L)	1	1
	psaI	104	35	51	ACT (T) => ATT (I)	1	1
	psbE	214	72	72	CCT (P) => TCT (S)	1	1
	psbF	77	26	26	TCT (S) => TTT (F)	1	1
	rpoA	839	280	282	TCA (S) => TTA (L)	1	1
	rpoB	338	113	113	TCT (S) => TTT (F)	1
		551	184	185	TCA (S) => TTA (L)	1
		566	189	190	TCG (S) => TTG (L)	1
		1450	484	501	CCT (P) => TCT (S)	1
		2000	667	684	TCT (S) => TTT (F)	1
		2426	809	827	TCA (S) => TTA (L)	0.86	6
	rpoC1	62	21	21	TCA (S) => TTA (L)	1
		1468	490	507	CGT (R) => TGT (C)	1	2
	rpoC2	1456	486	503	CGC (R) => TGC (C)	0.86
		1505	502	521	ACG (T) => ATG (M)	0.86
		1909	637	821	CCA (P) => TCA (S)	1
		2290	764	952	CGG (R) => TGG (W)	1
		3536	1179	1389	ACT (T) => ATT (I)	0.86	5
	rps14	80	27	27	TCA (S) => TTA (L)	1
		149	50	53	CCG (P) => CTG (L)	1	2	52
Pleurospermum amabile DQ	accD	785	262	288	TCG (S) => TTG (L)	0.8
		1186	396	434	CCA (P) => TCA (S)	1
		1394	465	503	CCT (P) => CTT (L)	1	3
	atpA	791	264	264	CCC (P) => CTC (L)	1	1
	atpB	1484	495	496	TCG (S) => TTG (L)	1	1
	ccsA	146	49	51	TCT (S) => TTT (F)	1	1
	matK	640	214	229	CAT (H) => TAT (Y)	1
		997	333	348	CTT (L) => TTT (F)	0.86
		1019	340	355	GCG (A) => GTG (V)	0.86	3
	ndhA	107	36	36	CCT (P) => CTT (L)	1
		320	107	107	ACA (T) => ATA (I)	1
		566	189	189	TCA (S) => TTA (L)	1
		1073	358	358	TCC (S) => TTC (F)	1	4
	ndhB	149	50	50	TCA (S) => TTA (L)	1
		467	156	156	CCA (P) => CTA (L)	1
		586	196	196	CAT (H) => TAT (Y)	1
		611	204	204	TCA (S) => TTA (L)	0.8
		737	246	246	CCA (P) => CTA (L)	1
		746	249	249	TCT (S) => TTT (F)	1
		830	277	277	TCA (S) => TTA (L)	1
		836	279	279	TCA (S) => TTA (L)	1
		902	301	301	ACC (T) => ATC (I)	1
		1481	494	494	CCA (P) => CTA (L)	1	10
	ndhD	29	10	10	ACG (T) => ATG (M)	1
		410	137	137	TCA (S) => TTA (L)	1
		701	234	234	TCG (S) => TTG (L)	1
		905	302	302	TCA (S) => TTA (L)	1
		914	305	305	CCT (P) => CTT (L)	1
		1325	442	442	TCA (S) => TTA (L)	0.8	6
	ndhF	290	97	97	TCA (S) => TTA (L)	1	1
	ndhG	166	56	56	CAT (H) => TAT (Y)	0.8
		314	105	105	ACA (T) => ATA (I)	0.8	2
	petB	418	140	140	CGG (R) => TGG (W)	1	1
	petG	104	35	35	TCG (S) => TTG (L)	1	1
	psaI	104	35	51	ACT (T) => ATT (I)	1	1
	psbE	214	72	72	CCT (P) => TCT (S)	1	1
	psbF	77	26	26	TCT (S) => TTT (F)	1	1
	rpoA	833	278	280	TCA (S) => TTA (L)	1	1
	rpoB	338	113	113	TCT (S) => TTT (F)	1
		551	184	185	TCA (S) => TTA (L)	1
		566	189	190	TCG (S) => TTG (L)	1
		1450	484	501	CCT (P) => TCT (S)	1
		2000	667	684	TCT (S) => TTT (F)	1
		2426	809	827	TCA (S) => TTA (L)	0.86	6
	rpoC1	62	21	21	TCA (S) => TTA (L)	1
		1468	490	507	CGT (R) => TGT (C)	1	2
	rpoC2	1456	486	503	CGC (R) => TGC (C)	0.86
		1505	502	521	ACG (T) => ATG (M)	0.86
		1909	637	821	CCA (P) => TCA (S)	1
		2290	764	952	CGG (R) => TGG (W)	1
		3536	1179	1389	ACT (T) => ATT (I)	0.86	5
	rps14	80	27	27	TCA (S) => TTA (L)	1
		149	50	53	CCG (P) => CTG (L)	1	2	53
Pleurospermum dentatum	accD	74	25	26	ACG (T) => ATG (M)	1
		785	262	288	TCG (S) => TTG (L)	0.8
		1186	396	434	CCA (P) => TCA (S)	1
		1394	465	503	CCT (P) => CTT (L)	1	4
	atpA	791	264	264	CCC (P) => CTC (L)	1	1
	atpB	35	12	12	GCT (A) => GTT (V)	0.86
		1487	496	496	TCG (S) => TTG (L)	1	2
	ccsA	556	186	191	CTT (L) => TTT (F)	0.8	1
	matK	640	214	229	CAT (H) => TAT (Y)	1
		991	331	346	CTT (L) => TTT (F)	0.86
		1013	338	353	GCG (A) => GTG (V)	0.86	3
	ndhA	107	36	36	CCT (P) => CTT (L)	1
		320	107	107	ACA (T) => ATA (I)	1
		566	189	189	TCA (S) => TTA (L)	1
		1073	358	358	TCC (S) => TTC (F)	1	4
	ndhB	149	50	50	TCA (S) => TTA (L)	1
		467	156	156	CCA (P) => CTA (L)	1
		586	196	196	CAT (H) => TAT (Y)	1
		611	204	204	TCA (S) => TTA (L)	0.8
		737	246	246	CCA (P) => CTA (L)	1
		746	249	249	TCT (S) => TTT (F)	1
		830	277	277	TCA (S) => TTA (L)	1
		836	279	279	TCA (S) => TTA (L)	1
		902	301	301	ACC (T) => ATC (I)	1
		1481	494	494	CCA (P) => CTA (L)	1	10
	ndhD	29	10	10	ACG (T) => ATG (M)	1
		701	234	234	TCG (S) => TTG (L)	1
		905	302	302	TCA (S) => TTA (L)	1
		1325	442	442	TCA (S) => TTA (L)	0.8	4
	ndhF	290	97	97	TCA (S) => TTA (L)	1
		2209	737	743	CTT (L) => TTT (F)	1	2
	ndhG	166	56	56	CAT (H) => TAT (Y)	0.8
		314	105	105	ACA (T) => ATA (I)	0.8	2
	petB	418	140	140	CGG (R) => TGG (W)	1
		611	204	204	CCA (P) => CTA (L)	1	2
	petG	104	35	35	TCG (S) => TTG (L)	1	1
	psaB	554	185	185	GCA (A) => GTA (V)	1	1
	psaI	104	35	51	ACT (T) => ATT (I)	1	1
	psbE	214	72	72	CCT (P) => TCT (S)	1	1
	psbF	77	26	26	TCT (S) => TTT (F)	1	1
	rpl20	308	103	103	TCA (S) => TTA (L)	0.86	1
	rpoA	827	276	280	TCA (S) => TTA (L)	1	1
	rpoB	338	113	113	TCT (S) => TTT (F)	1
		551	184	185	TCA (S) => TTA (L)	1
		566	189	190	TCG (S) => TTG (L)	1
		1450	484	501	CCT (P) => TCT (S)	1
		2000	667	684	TCT (S) => TTT (F)	1
		2426	809	827	TCA (S) => TTA (L)	0.86	6
	rpoC1	62	21	21	TCA (S) => TTA (L)	1
		1468	490	507	CGT (R) => TGT (C)	1	2
	rpoC2	818	273	284	ACT (T) => ATT (I)	0.86
		1505	502	521	ACG (T) => ATG (M)	0.86
		1909	637	821	CCA (P) => TCA (S)	1
		2290	764	952	CGG (R) => TGG (W)	1
		2969	990	1190	ACT (T) => ATT (I)	1
		3536	1179	1389	ACT (T) => ATT (I)	0.86	6
	rps14	80	27	27	TCA (S) => TTA (L)	1
		149	50	53	CCG (P) => CTG (L)	1	2
	rps2	676	226	226	CGT (R) => TGT (C)	0.86	1	59
Hymenidium ladygnii	accD	74	25	26	ACG (T) => ATG (M)	1
		785	262	288	TCG (S) => TTG (L)	0.8
		1186	396	434	CCA (P) => TCA (S)	1
		1394	465	503	CCT (P) => CTT (L)	1	4
	atpA	791	264	264	CCC (P) => CTC (L)	1	1
	atpB	35	12	12	GCT (A) => GTT (V)	0.86
		1487	496	496	TCG (S) => TTG (L)	1	2
	ccsA	514	172	175	CTT (L) => TTT (F)	0.86	1
	matK	637	213	229	CAT (H) => TAT (Y)	1
		988	330	346	CTT (L) => TTT (F)	0.86
		1010	337	353	GCG (A) => GTG (V)	0.86	3
	ndhA	107	36	36	CCT (P) => CTT (L)	1
		320	107	107	ACA (T) => ATA (I)	1
		566	189	189	TCA (S) => TTA (L)	1
		1073	358	358	TCC (S) => TTC (F)	1	4
	ndhB	149	50	50	TCA (S) => TTA (L)	1
		467	156	156	CCA (P) => CTA (L)	1
		586	196	196	CAT (H) => TAT (Y)	1
		611	204	204	TCA (S) => TTA (L)	0.8
		737	246	246	CCA (P) => CTA (L)	1
		746	249	249	TCT (S) => TTT (F)	1
		830	277	277	TCA (S) => TTA (L)	1
		836	279	279	TCA (S) => TTA (L)	1
		902	301	301	ACC (T) => ATC (I)	1
		1481	494	494	CCA (P) => CTA (L)	1	10
	ndhD	29	10	10	ACG (T) => ATG (M)	1
		683	228	228	ACT (T) => ATT (I)	1
		701	234	234	TCG (S) => TTG (L)	1
		905	302	302	TCA (S) => TTA (L)	1
		1325	442	442	TCA (S) => TTA (L)	0.8	5
	ndhF	290	97	97	TCA (S) => TTA (L)	1	1
	ndhG	166	56	56	CAT (H) => TAT (Y)	0.8
		314	105	105	ACA (T) => ATA (I)	0.8	2
	petB	418	140	140	CGG (R) => TGG (W)	1	1
	petG	104	35	35	TCG (S) => TTG (L)	1	1
	psaI	104	35	51	ACT (T) => ATT (I)	1	1
	psbE	214	72	72	CCT (P) => TCT (S)	1	1
	psbF	77	26	26	TCT (S) => TTT (F)	1	1
	rpl20	308	103	103	TCA (S) => TTA (L)	0.86	1
	rpoB	338	113	113	TCT (S) => TTT (F)	1
		551	184	185	TCA (S) => TTA (L)	1
		566	189	190	TCG (S) => TTG (L)	1
		1450	484	501	CCT (P) => TCT (S)	1
		2426	809	827	TCA (S) => TTA (L)	0.86	5
	rpoC1	62	21	21	TCA (S) => TTA (L)	1
		1468	490	507	CGT (R) => TGT (C)	1	2
	rpoC2	1456	486	503	CGC (R) => TGC (C)	0.86
		1505	502	521	ACG (T) => ATG (M)	0.86
		1909	637	821	CCA (P) => TCA (S)	1
		2018	673	859	ACC (T) => ATC (I)	1
		2290	764	952	CGG (R) => TGG (W)	1
		2969	990	1190	ACT (T) => ATT (I)	1
		3536	1179	1389	ACT (T) => ATT (I)	0.86	7
	rps14	80	27	27	TCA (S) => TTA (L)	1
		149	50	53	CCG (P) => CTG (L)	1	2
	rps2	676	226	226	CGT (R) => TGT (C)	0.86	1	56
Hymenidium pachycaule	accD	785	262	288	TCG (S) => TTG (L)	0.8
		1186	396	434	CCA (P) => TCA (S)	1
		1394	465	503	CCT (P) => CTT (L)	1	3
	atpA	791	264	264	CCC (P) => CTC (L)	1	1
	atpB	1484	495	496	TCG (S) => TTG (L)	1	1
	matK	640	214	229	CAT (H) => TAT (Y)	1
		997	333	348	CTT (L) => TTT (F)	0.86
		1019	340	355	GCG (A) => GTG (V)	0.86	3
	ndhA	107	36	36	CCT (P) => CTT (L)	1
		320	107	107	ACA (T) => ATA (I)	1
		566	189	189	TCA (S) => TTA (L)	1
		1073	358	358	TCC (S) => TTC (F)	1	4
	ndhB	149	50	50	TCA (S) => TTA (L)	1
		467	156	156	CCA (P) => CTA (L)	1
		586	196	196	CAT (H) => TAT (Y)	1
		611	204	204	TCA (S) => TTA (L)	0.8
		737	246	246	CCA (P) => CTA (L)	1
		746	249	249	TCT (S) => TTT (F)	1
		830	277	277	TCA (S) => TTA (L)	1
		836	279	279	TCA (S) => TTA (L)	1
		902	301	301	ACC (T) => ATC (I)	1
		1481	494	494	CCA (P) => CTA (L)	1	10
	ndhD	29	10	10	ACG (T) => ATG (M)	1
		410	137	137	TCA (S) => TTA (L)	1
		701	234	234	TCG (S) => TTG (L)	1
		905	302	302	TCA (S) => TTA (L)	1
		914	305	305	CCT (P) => CTT (L)	1
		1325	442	442	TCA (S) => TTA (L)	0.8	6
	ndhF	19	7	7	CAT (H) => TAT (Y)	1
		290	97	97	TCA (S) => TTA (L)	1	2
	ndhG	166	56	56	CAT (H) => TAT (Y)	0.8
		314	105	105	ACA (T) => ATA (I)	0.8	2
	petB	418	140	140	CGG (R) => TGG (W)	1	1
	petG	104	35	35	TCG (S) => TTG (L)	1	1
	psaI	104	35	51	ACT (T) => ATT (I)	1	1
	psbE	214	72	72	CCT (P) => TCT (S)	1	1
	psbF	77	26	26	TCT (S) => TTT (F)	1	1
	rpl20	308	103	103	TCA (S) => TTA (L)	0.86	1
	rpoA	833	278	280	TCA (S) => TTA (L)	1	1
	rpoB	338	113	113	TCT (S) => TTT (F)	1
		551	184	185	TCA (S) => TTA (L)	1
		566	189	190	TCG (S) => TTG (L)	1
		1450	484	501	CCT (P) => TCT (S)	1
		2000	667	684	TCT (S) => TTT (F)	1
		2426	809	827	TCA (S) => TTA (L)	0.86	6
	rpoC1	62	21	21	TCA (S) => TTA (L)	1
		1468	490	507	CGT (R) => TGT (C)	1	2
	rpoC2	1456	486	503	CGC (R) => TGC (C)	0.86
		1505	502	521	ACG (T) => ATG (M)	0.86
		1873	625	651	CCG (P) => TCG (S)	1
		1909	637	821	CCA (P) => TCA (S)	1
		2290	764	952	CGG (R) => TGG (W)	1
		3536	1179	1389	ACT (T) => ATT (I)	0.86	6
	rps14	80	27	27	TCA (S) => TTA (L)	1
		149	50	53	CCG (P) => CTG (L)	1	2	55
Ligusticum delavayi	accD	74	25	26	ACG (T) => ATG (M)	1
		785	262	288	TCG (S) => TTG (L)	0.8
		1186	396	434	CCA (P) => TCA (S)	1
		1394	465	503	CCT (P) => CTT (L)	1	4
	atpA	791	264	264	CCC (P) => CTC (L)	1	1
	atpB	35	12	12	GCT (A) => GTT (V)	0.86
		1487	496	496	TCG (S) => TTG (L)	1	2
	ccsA	514	172	175	CTT (L) => TTT (F)	0.86	1
	matK	637	213	229	CAT (H) => TAT (Y)	1
		988	330	346	CTT (L) => TTT (F)	0.86
		1010	337	353	GCG (A) => GTG (V)	0.86	3
	ndhA	107	36	36	CCT (P) => CTT (L)	1
		320	107	107	ACA (T) => ATA (I)	1
		566	189	189	TCA (S) => TTA (L)	1
		1073	358	358	TCC (S) => TTC (F)	1	4
	ndhB	149	50	50	TCA (S) => TTA (L)	1
		467	156	156	CCA (P) => CTA (L)	1
		586	196	196	CAT (H) => TAT (Y)	1
		611	204	204	TCA (S) => TTA (L)	0.8
		737	246	246	CCA (P) => CTA (L)	1
		746	249	249	TCT (S) => TTT (F)	1
		830	277	277	TCA (S) => TTA (L)	1
		836	279	279	TCA (S) => TTA (L)	1
		902	301	301	ACC (T) => ATC (I)	1
		1481	494	494	CCA (P) => CTA (L)	1	10
	ndhD	29	10	10	ACG (T) => ATG (M)	1
		683	228	228	ACT (T) => ATT (I)	1
		701	234	234	TCG (S) => TTG (L)	1
		905	302	302	TCA (S) => TTA (L)	1
		1325	442	442	TCA (S) => TTA (L)	0.8	5
	ndhF	290	97	97	TCA (S) => TTA (L)	1
		2209	737	743	CTT (L) => TTT (F)	1	2
	ndhG	166	56	56	CAT (H) => TAT (Y)	0.8
		314	105	105	ACA (T) => ATA (I)	0.8	2
	petB	418	140	140	CGG (R) => TGG (W)	1	1
	petG	104	35	35	TCG (S) => TTG (L)	1	1
	psaI	104	35	51	ACT (T) => ATT (I)	1	1
	psbE	214	72	72	CCT (P) => TCT (S)	1	1
	psbF	77	26	26	TCT (S) => TTT (F)	1	1
	rpl20	308	103	103	TCA (S) => TTA (L)	0.86	1
	rpoB	338	113	113	TCT (S) => TTT (F)	1
		551	184	185	TCA (S) => TTA (L)	1
		566	189	190	TCG (S) => TTG (L)	1
		1450	484	501	CCT (P) => TCT (S)	1
		2426	809	827	TCA (S) => TTA (L)	0.86	5
	rpoC1	62	21	21	TCA (S) => TTA (L)	1
		1468	490	507	CGT (R) => TGT (C)	1	2
	rpoC2	1456	486	503	CGC (R) => TGC (C)	0.86
		1505	502	521	ACG (T) => ATG (M)	0.86
		1909	637	821	CCA (P) => TCA (S)	1
		2290	764	952	CGG (R) => TGG (W)	1
		2969	990	1190	ACT (T) => ATT (I)	1
		3536	1179	1389	ACT (T) => ATT (I)	0.86	6
	rps14	80	27	27	TCA (S) => TTA (L)	1
		149	50	53	CCG (P) => CTG (L)	1	2
	rps2	676	226	226	CGT (R) => TGT (C)	0.86	1	56
Pleurospermum aromaticum	accD	74	25	26	ACG (T) => ATG (M)	1
		785	262	288	TCG (S) => TTG (L)	0.8
		1186	396	434	CCA (P) => TCA (S)	1
		1394	465	503	CCT (P) => CTT (L)	1	4
	atpA	791	264	264	CCC (P) => CTC (L)	1	1
	atpB	35	12	12	GCT (A) => GTT (V)	0.86
		1487	496	496	TCG (S) => TTG (L)	1	2
	ccsA	556	186	191	CTT (L) => TTT (F)	0.8	1
	matK	640	214	229	CAT (H) => TAT (Y)	1
		991	331	346	CTT (L) => TTT (F)	0.86
		1013	338	353	GCG (A) => GTG (V)	0.86	3
	ndhA	107	36	36	CCT (P) => CTT (L)	1
		320	107	107	ACA (T) => ATA (I)	1
		566	189	189	TCA (S) => TTA (L)	1
		1073	358	358	TCC (S) => TTC (F)	1	4
	ndhB	149	50	50	TCA (S) => TTA (L)	1
		467	156	156	CCA (P) => CTA (L)	1
		586	196	196	CAT (H) => TAT (Y)	1
		611	204	204	TCA (S) => TTA (L)	0.8
		737	246	246	CCA (P) => CTA (L)	1
		746	249	249	TCT (S) => TTT (F)	1
		830	277	277	TCA (S) => TTA (L)	1
		836	279	279	TCA (S) => TTA (L)	1
		902	301	301	ACC (T) => ATC (I)	1
		1481	494	494	CCA (P) => CTA (L)	1	10
	ndhD	29	10	10	ACG (T) => ATG (M)	1
		701	234	234	TCG (S) => TTG (L)	1
		905	302	302	TCA (S) => TTA (L)	1
		1325	442	442	TCA (S) => TTA (L)	0.8	4
	ndhF	290	97	97	TCA (S) => TTA (L)	1	1
	ndhG	166	56	56	CAT (H) => TAT (Y)	0.8
		314	105	105	ACA (T) => ATA (I)	0.8	2
	petB	418	140	140	CGG (R) => TGG (W)	1
		611	204	204	CCA (P) => CTA (L)	1	2
	petG	104	35	35	TCG (S) => TTG (L)	1	1
	psaI	104	35	51	ACT (T) => ATT (I)	1	1
	psbE	214	72	72	CCT (P) => TCT (S)	1	1
	psbF	77	26	26	TCT (S) => TTT (F)	1	1
	rpl20	308	103	103	TCA (S) => TTA (L)	0.86	1
	rpoA	833	278	280	TCA (S) => TTA (L)	1	1
	rpoB	338	113	113	TCT (S) => TTT (F)	1
		551	184	185	TCA (S) => TTA (L)	1
		566	189	190	TCG (S) => TTG (L)	1
		1450	484	501	CCT (P) => TCT (S)	1
		2000	667	684	TCT (S) => TTT (F)	1
		2426	809	827	TCA (S) => TTA (L)	0.86	6
	rpoC1	62	21	21	TCA (S) => TTA (L)	1
		1468	490	507	CGT (R) => TGT (C)	1	2
	rpoC2	818	273	284	ACT (T) => ATT (I)	0.86
		1505	502	521	ACG (T) => ATG (M)	0.86
		1909	637	821	CCA (P) => TCA (S)	1
		2290	764	952	CGG (R) => TGG (W)	1
		2969	990	1190	ACT (T) => ATT (I)	1
		3536	1179	1389	ACT (T) => ATT (I)	0.86	6
	rps14	80	27	27	TCA (S) => TTA (L)	1
		149	50	53	CCG (P) => CTG (L)	1	2
	rps2	676	226	226	CGT (R) => TGT (C)	0.86	1	57
Physospermopsis delavayi LJ	accD	74	25	26	ACG (T) => ATG (M)	1
		722	241	267	ACG (T) => ATG (M)	0.8
		785	262	288	TCG (S) => TTG (L)	0.8
		1186	396	434	CCA (P) => TCA (S)	1	4
	atpA	791	264	264	CCC (P) => CTC (L)	1	1
	atpB	1487	496	496	TCG (S) => TTG (L)	1	1
	matK	640	214	229	CAT (H) => TAT (Y)	1
		979	327	344	CTT (L) => TTT (F)	0.86
		1001	334	351	GCG (A) => GTG (V)	0.86	3
	ndhA	107	36	36	CCT (P) => CTT (L)	1
		320	107	107	ACA (T) => ATA (I)	1
		566	189	189	TCA (S) => TTA (L)	1
		1073	358	358	TCC (S) => TTC (F)	1	4
	ndhB	149	50	50	TCA (S) => TTA (L)	1
		467	156	156	CCA (P) => CTA (L)	1
		586	196	196	CAT (H) => TAT (Y)	1
		611	204	204	TCA (S) => TTA (L)	0.8
		737	246	246	CCA (P) => CTA (L)	1
		746	249	249	TCT (S) => TTT (F)	1
		830	277	277	TCA (S) => TTA (L)	1
		836	279	279	TCA (S) => TTA (L)	1
		902	301	301	ACC (T) => ATC (I)	1
		1481	494	494	CCA (P) => CTA (L)	1	10
	ndhD	29	10	10	ACG (T) => ATG (M)	1
		410	137	137	TCA (S) => TTA (L)	1
		701	234	234	TCA (S) => TTA (L)	1
		905	302	302	TCA (S) => TTA (L)	1
		914	305	305	CCC (P) => CTC (L)	1
		1325	442	442	TCA (S) => TTA (L)	0.8	6
	ndhF	290	97	97	TCA (S) => TTA (L)	1	1
	ndhG	166	56	56	CAT (H) => TAT (Y)	0.8
		314	105	105	ACA (T) => ATA (I)	0.8	2
	petB	418	140	140	CGG (R) => TGG (W)	1
		611	204	204	CCA (P) => CTA (L)	1	2
	petG	104	35	35	TCG (S) => TTG (L)	1	1
	psaI	80	27	43	TCT (S) => TTT (F)	0.86
		104	35	51	ACT (T) => ATT (I)	1	2
	psbE	214	72	72	CCT (P) => TCT (S)	1	1
	psbF	77	26	26	TCT (S) => TTT (F)	1	1
	rpl20	308	103	103	TCA (S) => TTA (L)	0.86	1
	rpoA	833	278	280	TCA (S) => TTA (L)	1	1
	rpoB	338	113	113	TCT (S) => TTT (F)	1
		473	158	159	TCA (S) => TTA (L)	0.86
		551	184	185	TCA (S) => TTA (L)	1
		566	189	190	TCG (S) => TTG (L)	1
		1450	484	501	CCT (P) => TCT (S)	1
		2000	667	684	TCT (S) => TTT (F)	1
		2426	809	827	TCA (S) => TTA (L)	0.86	7
	rpoC1	62	21	21	TCA (S) => TTA (L)	1
		1468	490	507	CGT (R) => TGT (C)	1	2
	rpoC2	827	276	287	GCC (A) => GTC (V)	0.86
		1456	486	503	CGC (R) => TGC (C)	0.86
		1505	502	521	ACG (T) => ATG (M)	0.86
		1969	657	841	CAC (H) => TAC (Y)	1
		2290	764	952	CGG (R) => TGG (W)	1
		3542	1181	1391	ACT (T) => ATT (I)	0.86	6
	rps14	80	27	27	TCA (S) => TTA (L)	1
		149	50	53	CCG (P) => CTG (L)	1	2	58
Physospermopsis delavayi ZD	accD	74	25	26	ACG (T) => ATG (M)	1
		722	241	267	ACG (T) => ATG (M)	0.8
		785	262	288	TCG (S) => TTG (L)	0.8
		1186	396	434	CCA (P) => TCA (S)	1	4
	atpA	791	264	264	CCC (P) => CTC (L)	1	1
	atpB	1487	496	496	TCG (S) => TTG (L)	1	1
	matK	640	214	229	CAT (H) => TAT (Y)	1
		979	327	344	CTT (L) => TTT (F)	0.86
		1001	334	351	GCG (A) => GTG (V)	0.86	4
	ndhA	107	36	36	CCT (P) => CTT (L)	1
		320	107	107	ACA (T) => ATA (I)	1
		566	189	189	TCA (S) => TTA (L)	1
		1073	358	358	TCC (S) => TTC (F)	1	4
	ndhB	149	50	50	TCA (S) => TTA (L)	1
		467	156	156	CCA (P) => CTA (L)	1
		586	196	196	CAT (H) => TAT (Y)	1
		611	204	204	TCA (S) => TTA (L)	0.8
		737	246	246	CCA (P) => CTA (L)	1
		746	249	249	TCT (S) => TTT (F)	1
		830	277	277	TCA (S) => TTA (L)	1
		836	279	279	TCA (S) => TTA (L)	1
		902	301	301	ACC (T) => ATC (I)	1
		1481	494	494	CCA (P) => CTA (L)	1	10
	ndhD	29	10	10	ACG (T) => ATG (M)	1
		410	137	137	TCA (S) => TTA (L)	1
		701	234	234	TCA (S) => TTA (L)	1
		905	302	302	TCA (S) => TTA (L)	1
		914	305	305	CCC (P) => CTC (L)	1
		1325	442	442	TCA (S) => TTA (L)	0.8	6
	ndhF	290	97	97	TCA (S) => TTA (L)	1	1
	ndhG	166	56	56	CAT (H) => TAT (Y)	0.8
		314	105	105	ACA (T) => ATA (I)	0.8	2
	petB	418	140	140	CGG (R) => TGG (W)	1
		611	204	204	CCA (P) => CTA (L)	1	2
	petG	104	35	35	TCG (S) => TTG (L)	1	1
	psaI	80	27	43	TCT (S) => TTT (F)	0.86
		104	35	51	ACT (T) => ATT (I)	1	2
	psbE	214	72	72	CCT (P) => TCT (S)	1	1
	psbF	77	26	26	TCT (S) => TTT (F)	1	1
	rpl20	308	103	103	TCA (S) => TTA (L)	0.86	1
	rpoA	833	278	280	TCA (S) => TTA (L)	1	1
	rpoB	338	113	113	TCT (S) => TTT (F)	1
		473	158	159	TCA (S) => TTA (L)	0.86
		551	184	185	TCA (S) => TTA (L)	1
		566	189	190	TCG (S) => TTG (L)	1
		1450	484	501	CCT (P) => TCT (S)	1
		2000	667	684	TCT (S) => TTT (F)	1
		2426	809	827	TCA (S) => TTA (L)	0.86	7
	rpoC1	62	21	21	TCA (S) => TTA (L)	1
		1468	490	507	CGT (R) => TGT (C)	1	2
	rpoC2	827	276	287	GCC (A) => GTC (V)	0.86
		1456	486	503	CGC (R) => TGC (C)	0.86
		1505	502	521	ACG (T) => ATG (M)	0.86
		2290	764	952	CGG (R) => TGG (W)	1
		3536	1179	1389	ACT (T) => ATT (I)	0.86	5
	rps14	80	27	27	TCA (S) => TTA (L)	1
		149	50	53	CCG (P) => CTG (L)	1	2	58
Physospermopsis kingdon-wardii	accD	74	25	26	ACG (T) => ATG (M)	1
		722	241	267	ACG (T) => ATG (M)	0.8
		785	262	288	TCG (S) => TTG (L)	0.8
		1186	396	434	CCA (P) => TCA (S)	1	4
	atpA	791	264	264	CCC (P) => CTC (L)	1	1
	atpB	1493	498	498	TCG (S) => TTG (L)	1	1
	matK	173	58	63	GCG (A) => GTG (V)	0.83
		640	214	229	CAT (H) => TAT (Y)	1
		979	327	344	CTT (L) => TTT (F)	0.86
		1001	334	351	GCG (A) => GTG (V)	0.86	4
	ndhA	107	36	36	CCT (P) => CTT (L)	1
		320	107	107	ACA (T) => ATA (I)	1
		566	189	189	TCA (S) => TTA (L)	1
		1073	358	358	TCC (S) => TTC (F)	1	4
	ndhB	149	50	50	TCA (S) => TTA (L)	1
		467	156	156	CCA (P) => CTA (L)	1
		586	196	196	CAT (H) => TAT (Y)	1
		611	204	204	TCA (S) => TTA (L)	0.8
		737	246	246	CCA (P) => CTA (L)	1
		746	249	249	TCT (S) => TTT (F)	1
		830	277	277	TCA (S) => TTA (L)	1
		836	279	279	TCA (S) => TTA (L)	1
		902	301	301	ACC (T) => ATC (I)	1
		1481	494	494	CCA (P) => CTA (L)	1	10
	ndhD	29	10	10	ACG (T) => ATG (M)	1
		59	20	20	GCA (A) => GTA (V)	1
		410	137	137	TCA (S) => TTA (L)	1
		701	234	234	TCA (S) => TTA (L)	1
		905	302	302	TCA (S) => TTA (L)	1
		914	305	305	CCC (P) => CTC (L)	1
		1325	442	442	TCA (S) => TTA (L)	0.8	7
	ndhF	290	97	97	TCA (S) => TTA (L)	1	1
	ndhG	166	56	56	CAT (H) => TAT (Y)	0.8
		314	105	105	ACA (T) => ATA (I)	0.8	2
	petB	418	140	140	CGG (R) => TGG (W)	1
		611	204	204	CCA (P) => CTA (L)	1	2
	petG	104	35	35	TCG (S) => TTG (L)	1	1
	psaI	80	27	43	TCT (S) => TTT (F)	0.86
		104	35	51	ACT (T) => ATT (I)	1	2
	psbE	214	72	72	CCT (P) => TCT (S)	1	1
	psbF	77	26	26	TCT (S) => TTT (F)	1	1
	rpl20	308	103	103	TCA (S) => TTA (L)	0.86	1
	rpl23	209	70	70	ACG (T) => ATG (M)	0.86	1
	rpoA	836	279	281	TCA (S) => TTA (L)	1	1
	rpoB	338	113	113	TCT (S) => TTT (F)	1
		473	158	159	TCA (S) => TTA (L)	0.86
		551	184	185	TCA (S) => TTA (L)	1
		566	189	190	TCG (S) => TTG (L)	1
		1450	484	501	CCT (P) => TCT (S)	1
		2000	667	684	TCT (S) => TTT (F)	1
		2426	809	827	TCA (S) => TTA (L)	0.86	7
	rpoC1	62	21	21	TCA (S) => TTA (L)	1
		1468	490	507	CGT (R) => TGT (C)	1	2
	rpoC2	827	276	287	GCC (A) => GTC (V)	0.86
		1456	486	503	CGC (R) => TGC (C)	0.86
		1505	502	521	ACG (T) => ATG (M)	0.86
		2290	764	952	CGG (R) => TGG (W)	1
		3542	1181	1391	ACT (T) => ATT (I)	0.86	5
	rps14	80	27	27	TCA (S) => TTA (L)	1
		149	50	53	CCG (P) => CTG (L)	1	2
	ycf3	371	124	124	ACC (T) => ATC (I)	1	1	61
Physospermopsis muliensis	accD	74	25	26	ACG (T) => ATG (M)	1
		722	241	267	ACG (T) => ATG (M)	0.8
		785	262	288	TCG (S) => TTG (L)	0.8
		1186	396	434	CCA (P) => TCA (S)	1	4
	atpA	791	264	264	CCC (P) => CTC (L)	1	1
	atpB	1487	496	496	TCG (S) => TTG (L)	1	1
	matK	277	93	102	CAT (H) => TAT (Y)	1
		640	214	229	CAT (H) => TAT (Y)	1
		979	327	344	CTT (L) => TTT (F)	0.86
		1001	334	351	GCG (A) => GTG (V)	0.86	4
	ndhA	107	36	36	CCT (P) => CTT (L)	1
		320	107	107	ACA (T) => ATA (I)	1
		566	189	189	TCA (S) => TTA (L)	1
		1073	358	358	TCC (S) => TTC (F)	1	4
	ndhB	149	50	50	TCA (S) => TTA (L)	1
		467	156	156	CCA (P) => CTA (L)	1
		586	196	196	CAT (H) => TAT (Y)	1
		611	204	204	TCA (S) => TTA (L)	0.8
		737	246	246	CCA (P) => CTA (L)	1
		746	249	249	TCT (S) => TTT (F)	1
		830	277	277	TCG (S) => TTG (L)	1
		836	279	279	TCA (S) => TTA (L)	1
		902	301	301	ACC (T) => ATC (I)	1
		1481	494	494	CCA (P) => CTA (L)	1	10
	ndhD	29	10	10	ACG (T) => ATG (M)	1
		410	137	137	TCA (S) => TTA (L)	1
		701	234	234	TCA (S) => TTA (L)	1
		905	302	302	TCA (S) => TTA (L)	1
		914	305	305	CCC (P) => CTC (L)	1
		1325	442	442	TCA (S) => TTA (L)	0.8	6
	ndhF	290	97	97	TCA (S) => TTA (L)	1
		2236	746	752	CTT (L) => TTT (F)	1	2
	ndhG	166	56	56	CAT (H) => TAT (Y)	0.8
		314	105	105	ACA (T) => ATA (I)	0.8	2
	petB	418	140	140	CGG (R) => TGG (W)	1
		611	204	204	CCA (P) => CTA (L)	1	2
	petG	104	35	35	TCG (S) => TTG (L)	1	1
	psaI	80	27	43	TCT (S) => TTT (F)	0.86
		104	35	51	ACT (T) => ATT (I)	1	2
	psbE	214	72	72	CCT (P) => TCT (S)	1	1
	psbF	77	26	26	TCT (S) => TTT (F)	1	1
	rpoA	833	278	280	TCA (S) => TTA (L)	1	1
	rpoB	338	113	113	TCT (S) => TTT (F)	1
		473	158	159	TCG (S) => TTG (L)	0.86
		551	184	185	TCA (S) => TTA (L)	1
		566	189	190	TCG (S) => TTG (L)	1
		1450	484	501	CCT (P) => TCT (S)	1
		2000	667	684	TCT (S) => TTT (F)	1
		2426	809	827	TCA (S) => TTA (L)	0.86	7
	rpoC1	62	21	21	TCA (S) => TTA (L)	1
		1468	490	507	CGT (R) => TGT (C)	1	2
	rpoC2	833	278	289	GCC (A) => GTC (V)	0.86
		1462	488	505	CGC (R) => TGC (C)	0.86
		1511	504	523	ACG (T) => ATG (M)	0.86
		2296	766	954	CGG (R) => TGG (W)	1
		3554	1185	1395	ACT (T) => ATT (I)	0.86	5
	rps14	80	27	27	TCA (S) => TTA (L)	1
		149	50	53	CCG (P) => CTG (L)	1	2	58
Physospermopsis nana DQ	accD	74	25	26	ACG (T) => ATG (M)	1
		722	241	267	ACG (T) => ATG (M)	0.8
		785	262	288	TCG (S) => TTG (L)	0.8
		1186	396	434	CCA (P) => TCA (S)	1	4
	atpA	791	264	264	CCC (P) => CTC (L)	1	1
	atpB	1487	496	496	TCG (S) => TTG (L)	1	1
	matK	640	214	229	CAT (H) => TAT (Y)	1
		979	327	344	CTT (L) => TTT (F)	0.86
		1001	334	351	GCG (A) => GTG (V)	0.86	3
	ndhA	107	36	36	CCT (P) => CTT (L)	1
		320	107	107	ACA (T) => ATA (I)	1
		566	189	189	TCA (S) => TTA (L)	1
		1073	358	358	TCC (S) => TTC (F)	1	4
	ndhB	149	50	50	TCA (S) => TTA (L)	1
		467	156	156	CCA (P) => CTA (L)	1
		586	196	196	CAT (H) => TAT (Y)	1
		611	204	204	TCA (S) => TTA (L)	0.8
		737	246	246	CCA (P) => CTA (L)	1
		746	249	249	TCT (S) => TTT (F)	1
		830	277	277	TCA (S) => TTA (L)	1
		836	279	279	TCA (S) => TTA (L)	1
		902	301	301	ACC (T) => ATC (I)	1
		1481	494	494	CCA (P) => CTA (L)	1	10
	ndhD	29	10	10	ACG (T) => ATG (M)	1
		410	137	137	TCA (S) => TTA (L)	1
		701	234	234	TCA (S) => TTA (L)	1
		905	302	302	TCA (S) => TTA (L)	1
		914	305	305	CCC (P) => CTC (L)	1
		1325	442	442	TCA (S) => TTA (L)	0.8	6
	ndhF	290	97	97	TCA (S) => TTA (L)	1	1
	ndhG	166	56	56	CAT (H) => TAT (Y)	0.8
		314	105	105	ACA (T) => ATA (I)	0.8	2
	petB	418	140	140	CGG (R) => TGG (W)	1
		611	204	204	CCA (P) => CTA (L)	1	2
	petG	104	35	35	TCG (S) => TTG (L)	1	1
	psaI	80	27	43	TCT (S) => TTT (F)	0.86
		104	35	51	ACT (T) => ATT (I)	1	2
	psbB	347	116	116	GCG (A) => GTG (V)	1	1
	psbE	214	72	72	CCT (P) => TCT (S)	1	1
	psbF	77	26	26	TCT (S) => TTT (F)	1	1
	rpl20	308	103	103	TCA (S) => TTA (L)	0.86	1
	rpoA	329	110	110	GCC (A) => GTC (V)	0.86
		833	278	280	TCA (S) => TTA (L)	1	2
	rpoB	338	113	113	TCT (S) => TTT (F)	1
		473	158	159	TCA (S) => TTA (L)	0.86
		551	184	185	TCA (S) => TTA (L)	1
		566	189	190	TCG (S) => TTG (L)	1
		1450	484	501	CCT (P) => TCT (S)	1
		2000	667	684	TCT (S) => TTT (F)	1
		2426	809	827	TCA (S) => TTA (L)	0.86	7
	rpoC1	62	21	21	TCA (S) => TTA (L)	1
		1468	490	507	CGT (R) => TGT (C)	1	2
	rpoC2	827	276	287	GCC (A) => GTC (V)	0.86
		1456	486	503	CGC (R) => TGC (C)	0.86
		1505	502	521	ACG (T) => ATG (M)	0.86
		2290	764	952	CGG (R) => TGG (W)	1
		3542	1181	1391	ACT (T) => ATT (I)	0.86	5
	rps14	80	27	27	TCA (S) => TTA (L)	1
		149	50	53	CCG (P) => CTG (L)	1	2	59
Physospermopsis nana LP	accD	74	25	26	ACG (T) => ATG (M)	1
		722	241	267	ACG (T) => ATG (M)	0.8
		785	262	288	TCG (S) => TTG (L)	0.8
		1186	396	434	CCA (P) => TCA (S)	1	4
	atpA	791	264	264	CCC (P) => CTC (L)	1	1
	atpB	1487	496	496	TCG (S) => TTG (L)	1	1
	matK	640	214	229	CAT (H) => TAT (Y)	1
		979	327	344	CTT (L) => TTT (F)	0.86
		1001	334	351	GCG (A) => GTG (V)	0.86	3
	ndhA	107	36	36	CCT (P) => CTT (L)	1
		320	107	107	ACA (T) => ATA (I)	1
		566	189	189	TCA (S) => TTA (L)	1
		1073	358	358	TCC (S) => TTC (F)	1	4
	ndhB	28	10	10	CTC (L) => TTC (F)	1
		149	50	50	TCA (S) => TTA (L)	1
		467	156	156	CCA (P) => CTA (L)	1
		586	196	196	CAT (H) => TAT (Y)	1
		611	204	204	TCA (S) => TTA (L)	0.8
		737	246	246	CCA (P) => CTA (L)	1
		746	249	249	TCT (S) => TTT (F)	1
		830	277	277	TCA (S) => TTA (L)	1
		836	279	279	TCA (S) => TTA (L)	1
		902	301	301	ACC (T) => ATC (I)	1
		1481	494	494	CCA (P) => CTA (L)	1	11
	ndhD	29	10	10	ACG (T) => ATG (M)	1
		410	137	137	TCA (S) => TTA (L)	1
		701	234	234	TCA (S) => TTA (L)	1
		905	302	302	TCA (S) => TTA (L)	1
		914	305	305	CCC (P) => CTC (L)	1
		1325	442	442	TCA (S) => TTA (L)	0.8	6
	ndhF	290	97	97	TCA (S) => TTA (L)	1	1
	ndhG	166	56	56	CAT (H) => TAT (Y)	0.8
		314	105	105	ACA (T) => ATA (I)	0.8	2
	petB	418	140	140	CGG (R) => TGG (W)	1
		611	204	204	CCA (P) => CTA (L)	1	2
	petG	104	35	35	TCG (S) => TTG (L)	1	1
	psaI	80	27	43	TCT (S) => TTT (F)	0.86
		104	35	51	ACT (T) => ATT (I)	1	2
	psbB	347	116	116	GCG (A) => GTG (V)	1	1
	psbE	214	72	72	CCT (P) => TCT (S)	1	1
	psbF	77	26	26	TCT (S) => TTT (F)	1	1
	rpl20	308	103	103	TCA (S) => TTA (L)	0.86	1
	rpoA	329	110	110	GCC (A) => GTC (V)	0.86
		833	278	280	TCA (S) => TTA (L)	1	2
	rpoB	338	113	113	TCT (S) => TTT (F)	1
		473	158	159	TCA (S) => TTA (L)	0.86
		551	184	185	TCA (S) => TTA (L)	1
		566	189	190	TCG (S) => TTG (L)	1
		1450	484	501	CCT (P) => TCT (S)	1
		2000	667	684	TCT (S) => TTT (F)	1
		2426	809	827	TCA (S) => TTA (L)	0.86	7
	rpoC1	62	21	21	TCA (S) => TTA (L)	1
		1468	490	507	CGT (R) => TGT (C)	1	2
	rpoC2	827	276	287	GCC (A) => GTC (V)	0.86
		1456	486	503	CGC (R) => TGC (C)	0.86
		1505	502	521	ACG (T) => ATG (M)	0.86
		2290	764	952	CGG (R) => TGG (W)	1
		3542	1181	1391	ACT (T) => ATT (I)	0.86	5
	rps14	80	27	27	TCA (S) => TTA (L)	1
		149	50	53	CCG (P) => CTG (L)	1	2	60
Physospermopsis obtusiuscula	accD	74	25	26	ACG (T) => ATG (M)	1
		722	241	267	ACG (T) => ATG (M)	0.8
		785	262	288	TCG (S) => TTG (L)	0.8
		1186	396	434	CCA (P) => TCA (S)	1	4
	atpA	791	264	264	CCC (P) => CTC (L)	1	1
	atpB	1493	498	498	TCG (S) => TTG (L)	1	1
	matK	173	58	63	GCG (A) => GTG (V)	0.83
		640	214	229	CAT (H) => TAT (Y)	1
		979	327	344	CTT (L) => TTT (F)	0.86
		1001	334	351	GCG (A) => GTG (V)	0.86	4
	ndhA	107	36	36	CCT (P) => CTT (L)	1
		320	107	107	ACA (T) => ATA (I)	1
		566	189	189	TCA (S) => TTA (L)	1
		1073	358	358	TCC (S) => TTC (F)	1	4
	ndhB	149	50	50	TCA (S) => TTA (L)	1
		467	156	156	CCA (P) => CTA (L)	1
		586	196	196	CAT (H) => TAT (Y)	1
		611	204	204	TCA (S) => TTA (L)	0.8
		737	246	246	CCA (P) => CTA (L)	1
		746	249	249	TCT (S) => TTT (F)	1
		830	277	277	TCA (S) => TTA (L)	1
		836	279	279	TCA (S) => TTA (L)	1
		902	301	301	ACC (T) => ATC (I)	1
		1481	494	494	CCA (P) => CTA (L)	1	10
	ndhD	29	10	10	ACG (T) => ATG (M)	1
		59	20	20	GCA (A) => GTA (V)	1
		410	137	137	TCA (S) => TTA (L)	1
		701	234	234	TCA (S) => TTA (L)	1
		905	302	302	TCA (S) => TTA (L)	1
		914	305	305	CCC (P) => CTC (L)	1
		1325	442	442	TCA (S) => TTA (L)	0.8	7
	ndhF	290	97	97	TCA (S) => TTA (L)	1	1
	ndhG	166	56	56	CAT (H) => TAT (Y)	0.8
		314	105	105	ACA (T) => ATA (I)	0.8	2
	petB	418	140	140	CGG (R) => TGG (W)	1
		611	204	204	CCA (P) => CTA (L)	1	2
	petG	104	35	35	TCG (S) => TTG (L)	1	1
	psaI	80	27	43	TCT (S) => TTT (F)	0.86
		104	35	51	ACT (T) => ATT (I)	1	2
	psbE	214	72	72	CCT (P) => TCT (S)	1	1
	psbF	77	26	26	TCT (S) => TTT (F)	1	1
	rpl20	308	103	103	TCA (S) => TTA (L)	0.86	1
	rpl23	209	70	70	ACG (T) => ATG (M)	0.86	1
	rpoA	836	279	281	TCA (S) => TTA (L)	1	1
	rpoB	338	113	113	TCT (S) => TTT (F)	1
		473	158	159	TCA (S) => TTA (L)	0.86
		551	184	185	TCA (S) => TTA (L)	1
		566	189	190	TCG (S) => TTG (L)	1
		1450	484	501	CCT (P) => TCT (S)	1
		2000	667	684	TCT (S) => TTT (F)	1
		2426	809	827	TCA (S) => TTA (L)	0.86	7
	rpoC1	62	21	21	TCA (S) => TTA (L)	1
		1468	490	507	CGT (R) => TGT (C)	1	2
	rpoC2	827	276	287	GCC (A) => GTC (V)	0.86
		1456	486	503	CGC (R) => TGC (C)	0.86
		1505	502	521	ACG (T) => ATG (M)	0.86
		2290	764	952	CGG (R) => TGG (W)	1
		3542	1181	1391	ACT (T) => ATT (I)	0.86	5
	rps14	80	27	27	TCA (S) => TTA (L)	1
		149	50	53	CCG (P) => CTG (L)	1	2
	ycf3	371	124	124	ACC (T) => ATC (I)	1	1	61
Physospermopsis rubrinervis	accD	722	241	267	ACG (T) => ATG (M)	0.8
		785	262	288	TCG (S) => TTG (L)	0.8
		1186	396	434	CCA (P) => TCA (S)	1	3
	atpA	791	264	264	CCC (P) => CTC (L)	1	1
	atpB	1487	496	496	TCG (S) => TTG (L)	1	1
	ccsA	62	21	21	GCA (A) => GTA (V)	1	1
	matK	640	214	229	CAT (H) => TAT (Y)	1
		979	327	344	CTT (L) => TTT (F)	0.86
		1001	334	351	GCG (A) => GTG (V)	0.86	3
	ndhA	107	36	36	CCT (P) => CTT (L)	1
		320	107	107	ACA (T) => ATA (I)	1
		566	189	189	TCA (S) => TTA (L)	1
		1073	358	358	TCC (S) => TTC (F)	1	4
	ndhB	149	50	50	TCA (S) => TTA (L)	1
		467	156	156	CCA (P) => CTA (L)	1
		586	196	196	CAT (H) => TAT (Y)	1
		611	204	204	TCA (S) => TTA (L)	0.8
		737	246	246	CCA (P) => CTA (L)	1
		746	249	249	TCT (S) => TTT (F)	1
		830	277	277	TCA (S) => TTA (L)	1
		836	279	279	TCA (S) => TTA (L)	1
		902	301	301	ACC (T) => ATC (I)	1
		1481	494	494	CCA (P) => CTA (L)	1	10
	ndhD	29	10	10	ACG (T) => ATG (M)	1
		410	137	137	TCA (S) => TTA (L)	1
		701	234	234	TCA (S) => TTA (L)	1
		905	302	302	TCA (S) => TTA (L)	1
		914	305	305	CCC (P) => CTC (L)	1
		1325	442	442	TCA (S) => TTA (L)	0.8	6
	ndhF	290	97	97	TCA (S) => TTA (L)	1	1
	ndhG	166	56	56	CAT (H) => TAT (Y)	0.8
		314	105	105	ACA (T) => ATA (I)	0.8	2
	petB	418	140	140	CGG (R) => TGG (W)	1
		611	204	204	CCA (P) => CTA (L)	1	2
	petG	104	35	35	TCG (S) => TTG (L)	1	1
	psaI	80	27	43	TCT (S) => TTT (F)	0.86
		104	35	51	ACT (T) => ATT (I)	1	2
	psbE	214	72	72	CCT (P) => TCT (S)	1	1
	psbF	77	26	26	TCT (S) => TTT (F)	1	1
	rpl20	308	103	103	TCA (S) => TTA (L)	0.86	1
	rpoA	329	110	110	GCC (A) => GTC (V)	0.86
		824	275	280	TCA (S) => TTA (L)	1	2
	rpoB	338	113	113	TCT (S) => TTT (F)	1
		473	158	159	TCG (S) => TTG (L)	0.86
		551	184	185	TCA (S) => TTA (L)	1
		566	189	190	TCG (S) => TTG (L)	1
		1456	486	503	CCT (P) => TCT (S)	1
		2006	669	686	TCT (S) => TTT (F)	1
		2432	811	829	TCA (S) => TTA (L)	0.86	7
	rpoC1	62	21	21	TCA (S) => TTA (L)	1
		1468	490	507	CGT (R) => TGT (C)	1	2
	rpoC2	827	276	287	GCC (A) => GTC (V)	0.86
		1456	486	503	CGC (R) => TGC (C)	0.86
		1505	502	521	ACG (T) => ATG (M)	0.86
		2290	764	952	CGG (R) => TGG (W)	1
		3542	1181	1391	ACT (T) => ATT (I)	0.86	5
	rps14	80	27	27	TCA (S) => TTA (L)	1
		149	50	53	CCG (P) => CTG (L)	1	2	58
Physospermopsis shaniana	accD	74	25	26	ACG (T) => ATG (M)	1
		722	241	267	ACG (T) => ATG (M)	0.8
		785	262	288	TCG (S) => TTG (L)	0.8
		1186	396	434	CCA (P) => TCA (S)	1	4
	atpA	791	264	264	CCC (P) => CTC (L)	1	1
	atpB	1487	496	496	TCG (S) => TTG (L)	1	1
	ccsA	62	21	21	GCA (A) => GTA (V)	1	1
	matK	640	214	229	CAT (H) => TAT (Y)	1
		979	327	344	CTT (L) => TTT (F)	0.86
		1001	334	351	GCG (A) => GTG (V)	0.86	3
	ndhA	107	36	36	CCT (P) => CTT (L)	1
		320	107	107	ACA (T) => ATA (I)	1
		566	189	189	TCA (S) => TTA (L)	1
		1073	358	358	TCC (S) => TTC (F)	1	4
	ndhB	149	50	50	TCA (S) => TTA (L)	1
		467	156	156	CCA (P) => CTA (L)	1
		586	196	196	CAT (H) => TAT (Y)	1
		611	204	204	TCA (S) => TTA (L)	0.8
		737	246	246	CCA (P) => CTA (L)	1
		746	249	249	TCT (S) => TTT (F)	1
		830	277	277	TCA (S) => TTA (L)	1
		836	279	279	TCA (S) => TTA (L)	1
		902	301	301	ACC (T) => ATC (I)	1
		1481	494	494	CCA (P) => CTA (L)	1	10
	ndhD	29	10	10	ACG (T) => ATG (M)	1
		410	137	137	TCA (S) => TTA (L)	1
		701	234	234	TCA (S) => TTA (L)	1
		905	302	302	TCA (S) => TTA (L)	1
		914	305	305	CCC (P) => CTC (L)	1
		1325	442	442	TCA (S) => TTA (L)	0.8	6
	ndhF	290	97	97	TCA (S) => TTA (L)	1	1
	ndhG	166	56	56	CAT (H) => TAT (Y)	0.8
		314	105	105	ACA (T) => ATA (I)	0.8	2
	petB	418	140	140	CGG (R) => TGG (W)	1
		611	204	204	CCA (P) => CTA (L)	1	2
	petG	104	35	35	TCG (S) => TTG (L)	1	1
	psaI	80	27	43	TCT (S) => TTT (F)	0.86
		104	35	51	ACT (T) => ATT (I)	1	2
	psbE	214	72	72	CCT (P) => TCT (S)	1	1
	psbF	77	26	26	TCT (S) => TTT (F)	1	1
	rpl20	308	103	103	TCA (S) => TTA (L)	0.86	1
	rpoA	329	110	110	GCC (A) => GTC (V)	0.86
		824	275	280	TCA (S) => TTA (L)	1	2
	rpoB	338	113	113	TCT (S) => TTT (F)	1
		473	158	159	TCA (S) => TTA (L)	0.86
		551	184	185	TCA (S) => TTA (L)	1
		566	189	190	TCG (S) => TTG (L)	1
		1456	486	503	CCT (P) => TCT (S)	1
		2006	669	686	TCT (S) => TTT (F)	1
		2432	811	829	TCA (S) => TTA (L)	0.86	7
	rpoC1	62	21	21	TCA (S) => TTA (L)	1
		1468	490	507	CGT (R) => TGT (C)	1	2
	rpoC2	827	276	287	GCC (A) => GTC (V)	0.86
		1456	486	503	CGC (R) => TGC (C)	0.86
		1505	502	521	ACG (T) => ATG (M)	0.86
		2290	764	952	CGG (R) => TGG (W)	1
		3542	1181	1391	ACT (T) => ATT (I)	0.86	5
	rps14	80	27	27	TCA (S) => TTA (L)	1
		149	50	53	CCG (P) => CTG (L)	1	2	59
Pleurospermum bicolor	accD	74	25	26	ACG (T) => ATG (M)	1
		785	262	288	TCG (S) => TTG (L)	0.8
		1186	396	434	CCA (P) => TCA (S)	1
		1394	465	503	CCT (P) => CTT (L)	1	4
	atpA	791	264	264	CCC (P) => CTC (L)	1	1
	atpB	1487	496	496	TCG (S) => TTG (L)	1	1
	matK	277	93	102	CAT (H) => TAT (Y)	1
		640	214	229	CAT (H) => TAT (Y)	1
		985	329	344	CTT (L) => TTT (F)	0.86
		1007	336	351	GCG (A) => GTG (V)	0.86	4
	ndhA	107	36	36	CCT (P) => CTT (L)	1
		320	107	107	ACA (T) => ATA (I)	1
		566	189	189	TCA (S) => TTA (L)	1
		1073	358	358	TCC (S) => TTC (F)	1	4
	ndhB	149	50	50	TCA (S) => TTA (L)	1
		467	156	156	CCA (P) => CTA (L)	1
		586	196	196	CAT (H) => TAT (Y)	1
		611	204	204	TCA (S) => TTA (L)	0.8
		737	246	246	CCA (P) => CTA (L)	1
		746	249	249	TCT (S) => TTT (F)	1
		830	277	277	TCA (S) => TTA (L)	1
		836	279	279	TCA (S) => TTA (L)	1
		902	301	301	ACC (T) => ATC (I)	1
		1481	494	494	CCA (P) => CTA (L)	1	10
	ndhD	29	10	10	ACG (T) => ATG (M)	1
		410	137	137	TCA (S) => TTA (L)	1
		701	234	234	TCG (S) => TTG (L)	1
		905	302	302	TCA (S) => TTA (L)	1
		914	305	305	CCC (P) => CTC (L)	1
		1325	442	442	TCA (S) => TTA (L)	0.8	6
	ndhF	290	97	97	TCA (S) => TTA (L)	1	1
	ndhG	166	56	56	CAT (H) => TAT (Y)	0.8
		314	105	105	ACA (T) => ATA (I)	0.8	2
	petB	418	140	140	CGG (R) => TGG (W)	1
		611	204	204	CCA (P) => CTA (L)	1	2
	psaI	80	27	43	TCT (S) => TTT (F)	0.86
		104	35	51	ACT (T) => ATT (I)	1	2
	psbE	214	72	72	CCT (P) => TCT (S)	1	1
	psbF	77	26	26	TCT (S) => TTT (F)	1	1
	rpl20	308	103	103	TCA (S) => TTA (L)	0.86	1
	rpoA	368	123	123	TCA (S) => TTA (L)	1	1
	rpoB	338	113	113	TCT (S) => TTT (F)	1
		473	158	159	TCA (S) => TTA (L)	0.86
		551	184	185	TCA (S) => TTA (L)	1
		566	189	190	TCG (S) => TTG (L)	1
		1450	484	501	CCT (P) => TCT (S)	1
		2426	809	827	TCA (S) => TTA (L)	0.86	6
	rpoC1	62	21	21	TCA (S) => TTA (L)	1
		1468	490	507	CGT (R) => TGT (C)	1	2
	rpoC2	1456	486	503	CGC (R) => TGC (C)	0.86
		1505	502	521	ACG (T) => ATG (M)	0.86
		2290	764	952	CGG (R) => TGG (W)	1
		3536	1179	1389	ACT (T) => ATT (I)	0.86	4
	rps14	80	27	27	TCA (S) => TTA (L)	1
		149	50	53	CCG (P) => CTG (L)	1	2	55
Pleurospermum apiolense	accD	80	27	28	ACG (T) => ATG (M)	1
		791	264	290	TCG (S) => TTG (L)	0.8
		1192	398	436	CCA (P) => TCA (S)	1
		1400	467	505	CCT (P) => CTT (L)	1	4
	atpA	791	264	264	CCC (P) => CTC (L)	1	1
	atpB	35	12	12	GCT (A) => GTT (V)	0.86
		1487	496	496	TCG (S) => TTG (L)	1	2
	ccsA	556	186	191	CTT (L) => TTT (F)	0.8	1
	matK	646	216	229	CAT (H) => TAT (Y)	1
		997	333	346	CTT (L) => TTT (F)	0.86
		1019	340	353	GCG (A) => GTG (V)	0.86	3
	ndhA	107	36	36	CCT (P) => CTT (L)	1
		320	107	107	ACA (T) => ATA (I)	1
		566	189	189	TCA (S) => TTA (L)	1
		1073	358	358	TCC (S) => TTC (F)	1	4
	ndhB	149	50	50	TCA (S) => TTA (L)	1
		467	156	156	CCA (P) => CTA (L)	1
		586	196	196	CAT (H) => TAT (Y)	1
		611	204	204	TCA (S) => TTA (L)	0.8
		737	246	246	CCA (P) => CTA (L)	1
		746	249	249	TCT (S) => TTT (F)	1
		830	277	277	TCA (S) => TTA (L)	1
		836	279	279	TCA (S) => TTA (L)	1
		902	301	301	ACC (T) => ATC (I)	1
		1481	494	494	CCA (P) => CTA (L)	1	10
	ndhD	29	10	10	ACG (T) => ATG (M)	1
		701	234	234	TCG (S) => TTG (L)	1
		905	302	302	TCA (S) => TTA (L)	1
		1325	442	442	TCA (S) => TTA (L)	0.8	4
	ndhF	290	97	97	TCA (S) => TTA (L)	1
		2209	737	743	CTT (L) => TTT (F)	1	2
	ndhG	166	56	56	CAT (H) => TAT (Y)	0.8
		314	105	105	ACA (T) => ATA (I)	0.8	2
	petB	418	140	140	CGG (R) => TGG (W)	1
		611	204	204	CCA (P) => CTA (L)	1	2
	petG	104	35	35	TCG (S) => TTG (L)	1	1
	psaI	104	35	51	ACT (T) => ATT (I)	1	1
	psbE	214	72	72	CCT (P) => TCT (S)	1	1
	psbF	77	26	26	TCT (S) => TTT (F)	1	1
	rpl20	308	103	103	TCA (S) => TTA (L)	0.86	1
	rpoA	833	278	280	TCA (S) => TTA (L)	1	1
	rpoB	338	113	113	TCT (S) => TTT (F)	1
		551	184	185	TCA (S) => TTA (L)	1
		566	189	190	TCG (S) => TTG (L)	1
		1450	484	501	CCT (P) => TCT (S)	1
		2000	667	684	TCT (S) => TTT (F)	1
		2426	809	827	TCA (S) => TTA (L)	0.86	6
	rpoC1	62	21	21	TCA (S) => TTA (L)	1
		1468	490	507	CGT (R) => TGT (C)	1	2
	rpoC2	818	273	284	ACT (T) => ATT (I)	0.86
		1505	502	521	ACG (T) => ATG (M)	0.86
		1909	637	821	CCA (P) => TCA (S)	1
		2290	764	952	CGG (R) => TGG (W)	1
		2960	987	1190	ACT (T) => ATT (I)	1
		3527	1176	1389	ACT (T) => ATT (I)	0.86	6
	rps14	80	27	27	TCA (S) => TTA (L)	1
		149	50	53	CCG (P) => CTG (L)	1	2
	rps2	676	226	226	CGT (R) => TGT (C)	0.86	1	58
Pleurospermum benthamii	accD	74	25	26	ACG (T) => ATG (M)	1
		722	241	267	ACG (T) => ATG (M)	0.8
		785	262	288	TCG (S) => TTG (L)	0.8
		1186	396	434	CCA (P) => TCA (S)	1	4
	atpA	791	264	264	CCC (P) => CTC (L)	1	1
	atpB	1487	496	496	TCG (S) => TTG (L)	1	1
	ccsA	370	124	127	CCC (P) => TCC (S)	0.86	1
	matK	640	214	229	CAT (H) => TAT (Y)	1
		979	327	344	CTT (L) => TTT (F)	0.86
		1001	334	351	GCG (A) => GTG (V)	0.86	3
	ndhA	107	36	36	CCT (P) => CTT (L)	1
		320	107	107	ACA (T) => ATA (I)	1
		566	189	189	TCA (S) => TTA (L)	1
		1073	358	358	TCC (S) => TTC (F)	1	4
	ndhB	149	50	50	TCA (S) => TTA (L)	1
		467	156	156	CCA (P) => CTA (L)	1
		586	196	196	CAT (H) => TAT (Y)	1
		611	204	204	TCA (S) => TTA (L)	0.8
		737	246	246	CCA (P) => CTA (L)	1
		746	249	249	TCT (S) => TTT (F)	1
		830	277	277	TCA (S) => TTA (L)	1
		836	279	279	TCA (S) => TTA (L)	1
		902	301	301	ACC (T) => ATC (I)	1
		1481	494	494	CCA (P) => CTA (L)	1	10
	ndhD	29	10	10	ACG (T) => ATG (M)	1
		410	137	137	TCA (S) => TTA (L)	1
		701	234	234	TCA (S) => TTA (L)	1
		905	302	302	TCA (S) => TTA (L)	1
		914	305	305	CCC (P) => CTC (L)	1
		1325	442	442	TCA (S) => TTA (L)	0.8	6
	ndhF	290	97	97	TCA (S) => TTA (L)	1	1
	ndhG	166	56	56	CAT (H) => TAT (Y)	0.8
		314	105	105	ACA (T) => ATA (I)	0.8	2
	petB	418	140	140	CGG (R) => TGG (W)	1
		611	204	204	CCA (P) => CTA (L)	1	2
	petG	104	35	35	TCA (S) => TTA (L)	1	1
	psaI	80	27	43	TCT (S) => TTT (F)	0.86
		104	35	51	ACT (T) => ATT (I)	1	2
	psbE	214	72	72	CCT (P) => TCT (S)	1	1
	psbF	77	26	26	TCT (S) => TTT (F)	1	1
	rpl20	308	103	103	TCA (S) => TTA (L)	0.86	1
	rpoA	830	277	280	TCA (S) => TTA (L)	1	1
	rpoB	338	113	113	TCT (S) => TTT (F)	1
		473	158	159	TCA (S) => TTA (L)	0.86
		551	184	185	TCA (S) => TTA (L)	1
		566	189	190	TCG (S) => TTG (L)	1
		1450	484	501	CCT (P) => TCT (S)	1
		2000	667	684	TCT (S) => TTT (F)	1
		2426	809	827	TCA (S) => TTA (L)	0.86	7
	rpoC1	62	21	21	TCA (S) => TTA (L)	1
		1468	490	507	CGT (R) => TGT (C)	1	2
	rpoC2	827	276	287	GCC (A) => GTC (V)	0.86
		1456	486	503	CGC (R) => TGC (C)	0.86
		1505	502	521	ACG (T) => ATG (M)	0.86
		2290	764	952	CGG (R) => TGG (W)	1
		3536	1179	1389	ACT (T) => ATT (I)	0.86	5
	rps14	80	27	27	TCA (S) => TTA (L)	1
		149	50	53	CCG (P) => CTG (L)	1	2	58
Pleurospermum uralense	accD	74	25	26	ACG (T) => ATG (M)	1
		785	262	288	TCG (S) => TTG (L)	0.8
		1186	396	434	CCA (P) => TCA (S)	1	3
	atpA	791	264	264	CCC (P) => CTC (L)	1	1
	atpB	1487	496	496	TCG (S) => TTG (L)	1	1
	matK	640	214	229	CAT (H) => TAT (Y)	1
		979	327	344	CTT (L) => TTT (F)	0.86
		1001	334	351	GCG (A) => GTG (V)	0.86	3
	ndhA	107	36	36	CCT (P) => CTT (L)	1
		320	107	107	ACA (T) => ATA (I)	1
		566	189	189	TCA (S) => TTA (L)	1
		1073	358	358	TCC (S) => TTC (F)	1	4
	ndhB	149	50	50	TCA (S) => TTA (L)	1
		467	156	156	CCA (P) => CTA (L)	1
		586	196	196	CAT (H) => TAT (Y)	1
		611	204	204	TCA (S) => TTA (L)	0.8
		737	246	246	CCA (P) => CTA (L)	1
		746	249	249	TCT (S) => TTT (F)	1
		830	277	277	TCA (S) => TTA (L)	1
		836	279	279	TCA (S) => TTA (L)	1
		902	301	301	ACC (T) => ATC (I)	1
		1481	494	494	CCA (P) => CTA (L)	1	10
	ndhD	29	10	10	ACG (T) => ATG (M)	1
		410	137	137	TCA (S) => TTA (L)	1
		701	234	234	TCA (S) => TTA (L)	1
		905	302	302	TCA (S) => TTA (L)	1
		914	305	305	CCC (P) => CTC (L)	1
		1325	442	442	TCA (S) => TTA (L)	0.8	6
	ndhF	290	97	97	TCA (S) => TTA (L)	1	1
	ndhG	166	56	56	CAT (H) => TAT (Y)	0.8
		314	105	105	ACA (T) => ATA (I)	0.8	2
	petB	418	140	140	CGG (R) => TGG (W)	1
		611	204	204	CCA (P) => CTA (L)	1	2
	petG	104	35	35	TCG (S) => TTG (L)	1	1
	psaI	80	27	43	TCT (S) => TTT (F)	0.86
		104	35	51	ACT (T) => ATT (I)	1	2
	psbE	214	72	72	CCT (P) => TCT (S)	1	1
	psbF	77	26	26	TCT (S) => TTT (F)	1	1
	rpl20	308	103	103	TCA (S) => TTA (L)	0.86	1
	rpoA	833	278	280	TCA (S) => TTA (L)	1	1
	rpoB	338	113	113	TCT (S) => TTT (F)	1
		473	158	159	TCA (S) => TTA (L)	0.86
		551	184	185	TCA (S) => TTA (L)	1
		566	189	190	TCG (S) => TTG (L)	1
		1450	484	501	CCT (P) => TCT (S)	1
		2000	667	684	TCT (S) => TTT (F)	1
		2426	809	827	TCA (S) => TTA (L)	0.86	7
	rpoC1	62	21	21	TCA (S) => TTA (L)	1
		1468	490	507	CGT (R) => TGT (C)	1	2
	rpoC2	827	276	287	GCC (A) => GTC (V)	0.86
		1456	486	503	CGC (R) => TGC (C)	0.86
		1505	502	521	ACG (T) => ATG (M)	0.86
		2290	764	952	CGG (R) => TGG (W)	1
		3058	1020	1220	CTT (L) => TTT (F)	0.86
		3536	1179	1389	ACT (T) => ATT (I)	0.86	6
	rps14	80	27	27	TCA (S) => TTA (L)	1
		149	50	53	CCG (P) => CTG (L)	1	2	57
Pleurospermum cristatum	accD	74	25	26	ACG (T) => ATG (M)	1
		722	241	267	ACG (T) => ATG (M)	0.8
		785	262	288	TCG (S) => TTG (L)	0.8
		1007	336	374	GCG (A) => GTG (V)	1
		1186	396	434	CCA (P) => TCA (S)	1	5
	atpA	791	264	264	CCC (P) => CTC (L)	1	1
	atpB	1487	496	496	TCG (S) => TTG (L)	1	1
	matK	640	214	229	CAT (H) => TAT (Y)	1
		979	327	344	CTT (L) => TTT (F)	0.86
		1001	334	351	GCG (A) => GTG (V)	0.86	3
	ndhA	107	36	36	CCT (P) => CTT (L)	1
		320	107	107	ACA (T) => ATA (I)	1
		566	189	189	TCA (S) => TTA (L)	1
		1073	358	358	TCC (S) => TTC (F)	1	4
	ndhB	149	50	50	TCA (S) => TTA (L)	1
		467	156	156	CCA (P) => CTA (L)	1
		586	196	196	CAT (H) => TAT (Y)	1
		611	204	204	TCA (S) => TTA (L)	0.8
		737	246	246	CCA (P) => CTA (L)	1
		746	249	249	TCT (S) => TTT (F)	1
		830	277	277	TCA (S) => TTA (L)	1
		836	279	279	TCA (S) => TTA (L)	1
		902	301	301	ACC (T) => ATC (I)	1
		1481	494	494	CCA (P) => CTA (L)	1	10
	ndhD	29	10	10	ACG (T) => ATG (M)	1
		410	137	137	TCA (S) => TTA (L)	1
		701	234	234	TCG (S) => TTG (L)	1
		905	302	302	TCA (S) => TTA (L)	1
		914	305	305	CCC (P) => CTC (L)	1
		1325	442	442	TCA (S) => TTA (L)	0.8	6
	ndhF	290	97	97	TCA (S) => TTA (L)	1	1
	ndhG	166	56	56	CAT (H) => TAT (Y)	0.8
		314	105	105	ACA (T) => ATA (I)	0.8	2
	petB	418	140	140	CGG (R) => TGG (W)	1
		611	204	204	CCA (P) => CTA (L)	1	2
	petG	104	35	35	TCG (S) => TTG (L)	1	1
	psaI	80	27	43	TCT (S) => TTT (F)	0.86
		104	35	51	ACT (T) => ATT (I)	1	2
	psbE	214	72	72	CCT (P) => TCT (S)	1	1
	psbF	77	26	26	TCT (S) => TTT (F)	1	1
	rpl20	308	103	103	TCA (S) => TTA (L)	0.86	1
	rpoA	818	273	280	TCA (S) => TTA (L)	1	1
	rpoB	338	113	113	TCT (S) => TTT (F)	1
		473	158	159	TCA (S) => TTA (L)	0.86
		551	184	185	TCA (S) => TTA (L)	1
		566	189	190	TCG (S) => TTG (L)	1
		652	218	223	CCA (P) => TCA (S)	1
		1450	484	501	CCT (P) => TCT (S)	1
		2000	667	684	TCT (S) => TTT (F)	1
		2426	809	827	TCA (S) => TTA (L)	0.86	8
	rpoC1	62	21	21	TCA (S) => TTA (L)	1
		1468	490	507	CGT (R) => TGT (C)	1
		1610	537	554	GCA (A) => GTA (V)	0.86	3
	rpoC2	827	276	287	GCC (A) => GTC (V)	0.86
		1456	486	503	CGC (R) => TGC (C)	0.86
		1505	502	521	ACG (T) => ATG (M)	0.86
		2284	762	952	CGG (R) => TGG (W)	1
		3530	1177	1389	ACT (T) => ATT (I)	0.86	5
	rps14	80	27	27	TCA (S) => TTA (L)	1
		149	50	53	CCG (P) => CTG (L)	1	2	60
Pleurospermum davidii	accD	74	25	26	ACG (T) => ATG (M)	1
		722	241	267	ACG (T) => ATG (M)	0.8
		785	262	288	TCG (S) => TTG (L)	0.8
		1186	396	434	CCA (P) => TCA (S)	1	4
	atpA	791	264	264	CCC (P) => CTC (L)	1	1
	atpB	1487	496	496	TCG (S) => TTG (L)	1	1
	matK	640	214	229	CAT (H) => TAT (Y)	1
		979	327	344	CTT (L) => TTT (F)	0.86
		1001	334	351	GCG (A) => GTG (V)	0.86	3
	ndhA	107	36	36	CCT (P) => CTT (L)	1
		320	107	107	ACA (T) => ATA (I)	1
		566	189	189	TCA (S) => TTA (L)	1
		1073	358	358	TCC (S) => TTC (F)	1	4
	ndhB	149	50	50	TCA (S) => TTA (L)	1
		467	156	156	CCA (P) => CTA (L)	1
		586	196	196	CAT (H) => TAT (Y)	1
		611	204	204	TCA (S) => TTA (L)	0.8
		737	246	246	CCA (P) => CTA (L)	1
		746	249	249	TCT (S) => TTT (F)	1
		830	277	277	TCA (S) => TTA (L)	1
		836	279	279	TCA (S) => TTA (L)	1
		902	301	301	ACC (T) => ATC (I)	1
		1481	494	494	CCA (P) => CTA (L)	1	10
	ndhD	29	10	10	ACG (T) => ATG (M)	1
		410	137	137	TCA (S) => TTA (L)	1
		701	234	234	TCA (S) => TTA (L)	1
		905	302	302	TCA (S) => TTA (L)	1
		914	305	305	CCC (P) => CTC (L)	1
		1325	442	442	TCA (S) => TTA (L)	0.8	6
	ndhF	290	97	97	TCA (S) => TTA (L)	1	1
	ndhG	166	56	56	CAT (H) => TAT (Y)	0.8
		314	105	105	ACA (T) => ATA (I)	0.8	2
	petB	418	140	140	CGG (R) => TGG (W)	1
		611	204	204	CCA (P) => CTA (L)	1	2
	petG	104	35	35	TCG (S) => TTG (L)	1	1
	psaI	80	27	43	TCT (S) => TTT (F)	0.86
		104	35	51	ACT (T) => ATT (I)	1	2
	psbE	214	72	72	CCT (P) => TCT (S)	1	1
	psbF	77	26	26	TCT (S) => TTT (F)	1	1
	rpl20	308	103	103	TCA (S) => TTA (L)	0.86	1
	rpoB	338	113	113	TCT (S) => TTT (F)	1
		473	158	159	TCA (S) => TTA (L)	0.86
		551	184	185	TCA (S) => TTA (L)	1
		566	189	190	TCG (S) => TTG (L)	1
		1450	484	501	CCT (P) => TCT (S)	1
		2000	667	684	TCT (S) => TTT (F)	1
		2426	809	827	TCA (S) => TTA (L)	0.86	7
	rpoC1	62	21	21	TCA (S) => TTA (L)	1
		1468	490	507	CGT (R) => TGT (C)	1	2
	rpoC2	827	276	287	GCC (A) => GTC (V)	0.86
		1456	486	503	CGC (R) => TGC (C)	0.86
		1505	502	521	ACG (T) => ATG (M)	0.86
		2290	764	952	CGG (R) => TGG (W)	1
		3536	1179	1389	ACT (T) => ATT (I)	0.86	5
	rps14	80	27	27	TCA (S) => TTA (L)	1
		149	50	53	CCG (P) => CTG (L)	1	2	56
Pleurospermum decurrens DL	accD	74	25	26	ACG (T) => ATG (M)	1
		722	241	267	ACG (T) => ATG (M)	0.8
		785	262	288	TCG (S) => TTG (L)	0.8
		1186	396	434	CCA (P) => TCA (S)	1	4
	atpA	791	264	264	CCC (P) => CTC (L)	1	1
	atpB	1487	496	496	TCG (S) => TTG (L)	1	1
	matK	640	214	229	CAT (H) => TAT (Y)	1
		979	327	344	CTT (L) => TTT (F)	0.86
		1001	334	351	GCG (A) => GTG (V)	0.86	3
	ndhA	107	36	36	CCT (P) => CTT (L)	1
		320	107	107	ACA (T) => ATA (I)	1
		566	189	189	TCA (S) => TTA (L)	1
		1073	358	358	TCC (S) => TTC (F)	1	4
	ndhB	149	50	50	TCA (S) => TTA (L)	1
		467	156	156	CCA (P) => CTA (L)	1
		586	196	196	CAT (H) => TAT (Y)	1
		611	204	204	TCA (S) => TTA (L)	0.8
		737	246	246	CCA (P) => CTA (L)	1
		746	249	249	TCT (S) => TTT (F)	1
		830	277	277	TCA (S) => TTA (L)	1
		836	279	279	TCA (S) => TTA (L)	1
		902	301	301	ACC (T) => ATC (I)	1
		1481	494	494	CCA (P) => CTA (L)	1	10
	ndhD	29	10	10	ACG (T) => ATG (M)	1
		410	137	137	TCA (S) => TTA (L)	1
		701	234	234	TCG (S) => TTG (L)	1
		905	302	302	TCA (S) => TTA (L)	1
		914	305	305	CCC (P) => CTC (L)	1
		1325	442	442	TCA (S) => TTA (L)	0.8	6
	ndhF	290	97	97	TCA (S) => TTA (L)	1	1
	ndhG	166	56	56	CAT (H) => TAT (Y)	0.8
		314	105	105	ACA (T) => ATA (I)	0.8	2
	petB	418	140	140	CGG (R) => TGG (W)	1
		611	204	204	CCA (P) => CTA (L)	1	2
	petG	104	35	35	TCG (S) => TTG (L)	1	1
	psaI	80	27	43	TCT (S) => TTT (F)	0.86
		104	35	51	ACT (T) => ATT (I)	1	2
	psbE	214	72	72	CCT (P) => TCT (S)	1	1
	psbF	77	26	26	TCT (S) => TTT (F)	1	1
	rpl20	308	103	103	TCA (S) => TTA (L)	0.86	1
	rpoA	833	278	280	TCA (S) => TTA (L)	1	1
	rpoB	338	113	113	TCT (S) => TTT (F)	1
		473	158	159	TCA (S) => TTA (L)	0.86
		551	184	185	TCA (S) => TTA (L)	1
		566	189	190	TCG (S) => TTG (L)	1
		1450	484	501	CCT (P) => TCT (S)	1
		2000	667	684	TCT (S) => TTT (F)	1
		2426	809	827	TCA (S) => TTA (L)	0.86	7
	rpoC1	62	21	21	TCA (S) => TTA (L)	1
		1468	490	507	CGT (R) => TGT (C)	1	2
	rpoC2	827	276	287	GCC (A) => GTC (V)	0.86
		1456	486	503	CGC (R) => TGC (C)	0.86
		1505	502	521	ACG (T) => ATG (M)	0.86
		2290	764	952	CGG (R) => TGG (W)	1
		3536	1179	1389	ACT (T) => ATT (I)	0.86	5
	rps14	80	27	27	TCA (S) => TTA (L)	1
		149	50	53	CCG (P) => CTG (L)	1	2	57
Pleurospermum foetens	accD	74	25	26	ACG (T) => ATG (M)	1
		722	241	267	ACG (T) => ATG (M)	0.8
		785	262	288	TCG (S) => TTG (L)	0.8
		1186	396	434	CCA (P) => TCA (S)	1	4
	atpA	791	264	264	CCC (P) => CTC (L)	1	1
	atpB	1487	496	496	TCG (S) => TTG (L)	1	1
	matK	640	214	229	CAT (H) => TAT (Y)	1
		979	327	344	CTT (L) => TTT (F)	0.86
		1001	334	351	GCG (A) => GTG (V)	0.86	3
	ndhA	107	36	36	CCT (P) => CTT (L)	1
		320	107	107	ACA (T) => ATA (I)	1
		566	189	189	TCA (S) => TTA (L)	1
		1073	358	358	TCC (S) => TTC (F)	1	4
	ndhB	149	50	50	TCA (S) => TTA (L)	1
		467	156	156	CCA (P) => CTA (L)	1
		586	196	196	CAT (H) => TAT (Y)	1
		611	204	204	TCA (S) => TTA (L)	0.8
		737	246	246	CCA (P) => CTA (L)	1
		746	249	249	TCT (S) => TTT (F)	1
		830	277	277	TCA (S) => TTA (L)	1
		836	279	279	TCA (S) => TTA (L)	1
		902	301	301	ACC (T) => ATC (I)	1
		1481	494	494	CCA (P) => CTA (L)	1	10
	ndhD	29	10	10	ACG (T) => ATG (M)	1
		410	137	137	TCA (S) => TTA (L)	1
		701	234	234	TCA (S) => TTA (L)	1
		905	302	302	TCA (S) => TTA (L)	1
		914	305	305	CCC (P) => CTC (L)	1
		1325	442	442	TCA (S) => TTA (L)	0.8	6
	ndhF	290	97	97	TCA (S) => TTA (L)	1
		424	142	142	CCT (P) => TCT (S)	1	2
	ndhG	166	56	56	CAT (H) => TAT (Y)	0.8
		314	105	105	ACA (T) => ATA (I)	0.8	2
	petB	418	140	140	CGG (R) => TGG (W)	1
		611	204	204	CCA (P) => CTA (L)	1	2
	petG	104	35	35	TCG (S) => TTG (L)	1	1
	psaI	80	27	43	TCT (S) => TTT (F)	0.86
		104	35	51	ACT (T) => ATT (I)	1	2
	psbE	214	72	72	CCT (P) => TCT (S)	1	1
	psbF	77	26	26	TCT (S) => TTT (F)	1	1
	rpl20	308	103	103	TCA (S) => TTA (L)	0.86	1
	rpoA	830	277	280	TCA (S) => TTA (L)	1	1
	rpoB	338	113	113	TCT (S) => TTT (F)	1
		473	158	159	TCA (S) => TTA (L)	0.86
		551	184	185	TCA (S) => TTA (L)	1
		566	189	190	TCG (S) => TTG (L)	1
		1450	484	501	CCT (P) => TCT (S)	1
		2000	667	684	TCT (S) => TTT (F)	1
		2426	809	827	TCA (S) => TTA (L)	0.86	7
	rpoC1	62	21	21	TCA (S) => TTA (L)	1
		1468	490	507	CGT (R) => TGT (C)	1	2
	rpoC2	827	276	287	GCC (A) => GTC (V)	0.86
		1456	486	503	CGC (R) => TGC (C)	0.86
		1505	502	521	ACG (T) => ATG (M)	0.86
		2290	764	952	CGG (R) => TGG (W)	1
		2798	933	1125	TCG (S) => TTG (L)	0.86
		3536	1179	1389	ACT (T) => ATT (I)	0.86	6
	rps14	80	27	27	TCA (S) => TTA (L)	1
		149	50	53	CCG (P) => CTG (L)	1	2	59
Pleurospermum hedinii	accD	74	25	26	ACG (T) => ATG (M)	1
		722	241	267	ACG (T) => ATG (M)	0.8
		785	262	288	TCG (S) => TTG (L)	0.8
		1186	396	434	CCA (P) => TCA (S)	1	4
	atpA	791	264	264	CCC (P) => CTC (L)	1	1
	atpB	1487	496	496	TCG (S) => TTG (L)	1	1
	matK	640	214	229	CAT (H) => TAT (Y)	1
		979	327	344	CTT (L) => TTT (F)	0.86
		1001	334	351	GCG (A) => GTG (V)	0.86	3
	ndhA	68	23	23	GCA (A) => GTA (V)	0.8
		107	36	36	CCT (P) => CTT (L)	1
		320	107	107	ACA (T) => ATA (I)	1
		566	189	189	TCA (S) => TTA (L)	1
		1073	358	358	TCC (S) => TTC (F)	1	5
	ndhB	149	50	50	TCA (S) => TTA (L)	1
		467	156	156	CCA (P) => CTA (L)	1
		586	196	196	CAT (H) => TAT (Y)	1
		611	204	204	TCA (S) => TTA (L)	0.8
		737	246	246	CCA (P) => CTA (L)	1
		746	249	249	TCT (S) => TTT (F)	1
		830	277	277	TCA (S) => TTA (L)	1
		836	279	279	TCA (S) => TTA (L)	1
		902	301	301	ACC (T) => ATC (I)	1
		1481	494	494	CCA (P) => CTA (L)	1	10
	ndhD	347	116	128	TCA (S) => TTA (L)	1
		638	213	225	TCA (S) => TTA (L)	1
		842	281	293	TCA (S) => TTA (L)	1
		851	284	296	CCA (P) => CTA (L)	1
		1262	421	433	TCA (S) => TTA (L)	0.8	5
	ndhF	290	97	97	TCA (S) => TTA (L)	1	1
	ndhG	166	56	56	CAT (H) => TAT (Y)	0.8
		314	105	105	ACA (T) => ATA (I)	0.8	2
	petB	418	140	140	CGG (R) => TGG (W)	1
		611	204	204	CCA (P) => CTA (L)	1	2
	petG	104	35	35	TCG (S) => TTG (L)	1	1
	psaI	80	27	43	TCT (S) => TTT (F)	0.86
		104	35	51	ACT (T) => ATT (I)	1	2
	psbE	214	72	72	CCT (P) => TCT (S)	1	1
	psbF	77	26	26	TCT (S) => TTT (F)	1	1
	rpl20	308	103	103	TCA (S) => TTA (L)	0.86	1
	rpoA	830	277	280	TCA (S) => TTA (L)	1	1
	rpoB	338	113	113	TCT (S) => TTT (F)	1
		473	158	159	TCA (S) => TTA (L)	0.86
		551	184	185	TCA (S) => TTA (L)	1
		566	189	190	TCG (S) => TTG (L)	1
		1450	484	501	CCT (P) => TCT (S)	1
		2000	667	684	TCT (S) => TTT (F)	1
		2426	809	827	TCA (S) => TTA (L)	0.86	7
	rpoC1	62	21	21	TCA (S) => TTA (L)	1
		1468	490	507	CGT (R) => TGT (C)	1	2
	rpoC2	827	276	287	GCC (A) => GTC (V)	0.86
		1456	486	503	CGC (R) => TGC (C)	0.86
		1505	502	521	ACG (T) => ATG (M)	0.86
		2290	764	952	CGG (R) => TGG (W)	1
		3551	1184	1394	ACT (T) => ATT (I)	0.86	5
	rps14	80	27	27	TCA (S) => TTA (L)	1
		149	50	53	CCG (P) => CTG (L)	1	2	57
Pleurospermum heracleifolium	accD	74	25	26	ACG (T) => ATG (M)	1
		722	241	267	ACG (T) => ATG (M)	0.8
		785	262	288	TCG (S) => TTG (L)	0.8
		1186	396	434	CCA (P) => TCA (S)	1	4
	atpA	791	264	264	CCC (P) => CTC (L)	1	1
	atpB	1487	496	496	TCG (S) => TTG (L)	1	1
	matK	640	214	229	CAT (H) => TAT (Y)	1
		979	327	344	CTT (L) => TTT (F)	0.86
		1001	334	351	GCG (A) => GTG (V)	0.86	3
	ndhA	107	36	36	CCT (P) => CTT (L)	1
		320	107	107	ACA (T) => ATA (I)	1
		566	189	189	TCA (S) => TTA (L)	1
		1073	358	358	TCC (S) => TTC (F)	1	4
	ndhB	149	50	50	TCA (S) => TTA (L)	1
		467	156	156	CCA (P) => CTA (L)	1
		586	196	196	CAT (H) => TAT (Y)	1
		611	204	204	TCA (S) => TTA (L)	0.8
		737	246	246	CCA (P) => CTA (L)	1
		746	249	249	TCT (S) => TTT (F)	1
		830	277	277	TCA (S) => TTA (L)	1
		836	279	279	TCA (S) => TTA (L)	1
		902	301	301	ACC (T) => ATC (I)	1
		1481	494	494	CCA (P) => CTA (L)	1	10
	ndhD	29	10	10	ACG (T) => ATG (M)	1
		410	137	137	TCA (S) => TTA (L)	1
		701	234	234	TCA (S) => TTA (L)	1
		905	302	302	TCA (S) => TTA (L)	1
		914	305	305	CCC (P) => CTC (L)	1
		1325	442	442	TCA (S) => TTA (L)	0.8	6
	ndhF	290	97	97	TCA (S) => TTA (L)	1	1
	ndhG	166	56	56	CAT (H) => TAT (Y)	0.8
		314	105	105	ACA (T) => ATA (I)	0.8	2
	petB	418	140	140	CGG (R) => TGG (W)	1
		611	204	204	CCA (P) => CTA (L)	1	2
	petG	104	35	35	TCG (S) => TTG (L)	1	1
	psaI	80	27	43	TCT (S) => TTT (F)	0.86
		104	35	51	ACT (T) => ATT (I)	1	2
	psbE	214	72	72	CCT (P) => TCT (S)	1	1
	psbF	77	26	26	TCT (S) => TTT (F)	1	1
	rpl20	308	103	103	TCA (S) => TTA (L)	0.86	1
	rpoB	338	113	113	TCT (S) => TTT (F)	1
		473	158	159	TCA (S) => TTA (L)	0.86
		551	184	185	TCA (S) => TTA (L)	1
		566	189	190	TCG (S) => TTG (L)	1
		1450	484	501	CCT (P) => TCT (S)	1
		2000	667	684	TCT (S) => TTT (F)	1
		2426	809	827	TCA (S) => TTA (L)	0.86	7
	rpoC1	62	21	21	TCA (S) => TTA (L)	1
		1468	490	507	CGT (R) => TGT (C)	1	2
	rpoC2	827	276	287	GCC (A) => GTC (V)	0.86
		1456	486	503	CGC (R) => TGC (C)	0.86
		1505	502	521	ACG (T) => ATG (M)	0.86
		2290	764	952	CGG (R) => TGG (W)	1
		3536	1179	1389	ACT (T) => ATT (I)	0.86	5
	rps14	80	27	27	TCA (S) => TTA (L)	1
		149	50	53	CCG (P) => CTG (L)	1	2	56
Pleurospermum linearilobum	accD	74	25	26	ACG (T) => ATG (M)	1
		722	241	267	ACG (T) => ATG (M)	0.8
		785	262	288	TCG (S) => TTG (L)	0.8
		1186	396	434	CCA (P) => TCA (S)	1	4
	atpA	791	264	264	CCC (P) => CTC (L)	1	1
	atpB	1487	496	496	TCG (S) => TTG (L)	1	1
	matK	640	214	229	CAT (H) => TAT (Y)	1
		979	327	344	CTT (L) => TTT (F)	0.86
		1001	334	351	GCG (A) => GTG (V)	0.86	3
	ndhA	107	36	36	CCT (P) => CTT (L)	1
		320	107	107	ACA (T) => ATA (I)	1
		566	189	189	TCA (S) => TTA (L)	1
		1073	358	358	TCC (S) => TTC (F)	1	4
	ndhB	149	50	50	TCA (S) => TTA (L)	1
		467	156	156	CCA (P) => CTA (L)	1
		586	196	196	CAT (H) => TAT (Y)	1
		611	204	204	TCA (S) => TTA (L)	0.8
		737	246	246	CCA (P) => CTA (L)	1
		746	249	249	TCT (S) => TTT (F)	1
		830	277	277	TCA (S) => TTA (L)	1
		836	279	279	TCA (S) => TTA (L)	1
		902	301	301	ACC (T) => ATC (I)	1
		1481	494	494	CCA (P) => CTA (L)	1	10
	ndhD	29	10	10	ACG (T) => ATG (M)	1
		410	137	137	TCA (S) => TTA (L)	1
		701	234	234	TCA (S) => TTA (L)	1
		905	302	302	TCA (S) => TTA (L)	1
		914	305	305	CCC (P) => CTC (L)	1
		1325	442	442	TCA (S) => TTA (L)	0.8	6
	ndhF	290	97	97	TCA (S) => TTA (L)	1
		424	142	142	CCT (P) => TCT (S)	1	2
	ndhG	166	56	56	CAT (H) => TAT (Y)	0.8
		314	105	105	ACA (T) => ATA (I)	0.8	2
	petB	418	140	140	CGG (R) => TGG (W)	1
		611	204	204	CCA (P) => CTA (L)	1	2
	petG	104	35	35	TCG (S) => TTG (L)	1	1
	psaI	80	27	43	TCT (S) => TTT (F)	0.86
		104	35	51	ACT (T) => ATT (I)	1	2
	psbE	214	72	72	CCT (P) => TCT (S)	1	1
	psbF	77	26	26	TCT (S) => TTT (F)	1	1
	rpl20	308	103	103	TCA (S) => TTA (L)	0.86	1
	rpoA	830	277	280	TCA (S) => TTA (L)	1	1
	rpoB	338	113	113	TCT (S) => TTT (F)	1
		473	158	159	TCA (S) => TTA (L)	0.86
		551	184	185	TCA (S) => TTA (L)	1
		566	189	190	TCG (S) => TTG (L)	1
		1433	478	495	ACG (T) => ATG (M)	0.86
		1450	484	501	CCT (P) => TCT (S)	1
		2000	667	684	TCT (S) => TTT (F)	1
		2426	809	827	TCA (S) => TTA (L)	0.86	8
	rpoC1	62	21	21	TCA (S) => TTA (L)	1
		1468	490	507	CGT (R) => TGT (C)	1	2
	rpoC2	827	276	287	GCC (A) => GTC (V)	0.86
		1456	486	503	CGC (R) => TGC (C)	0.86
		1505	502	521	ACG (T) => ATG (M)	0.86
		2290	764	952	CGG (R) => TGG (W)	1
		3536	1179	1389	ACT (T) => ATT (I)	0.86	5
	rps14	80	27	27	TCA (S) => TTA (L)	1
		149	50	53	CCG (P) => CTG (L)	1	2	59
Pleurospermum pulszkyi	accD	785	262	288	TCG (S) => TTG (L)	0.8
		1186	396	434	CCA (P) => TCA (S)	1
		1394	465	503	CCT (P) => CTT (L)	1	3
	atpA	791	264	264	CCC (P) => CTC (L)	1	1
	atpB	1484	495	496	TCG (S) => TTG (L)	1	1
	matK	640	214	229	CAT (H) => TAT (Y)	1
		997	333	348	CTT (L) => TTT (F)	0.86
		1019	340	355	GCG (A) => GTG (V)	0.86
		1073	358	373	ACT (T) => ATT (I)	0.86	4
	ndhA	107	36	36	CCT (P) => CTT (L)	1
		320	107	107	ACA (T) => ATA (I)	1
		566	189	189	TCA (S) => TTA (L)	1
		1073	358	358	TCC (S) => TTC (F)	1	4
	ndhB	149	50	50	TCA (S) => TTA (L)	1
		467	156	156	CCA (P) => CTA (L)	1
		586	196	196	CAT (H) => TAT (Y)	1
		611	204	204	TCA (S) => TTA (L)	0.8
		737	246	246	CCA (P) => CTA (L)	1
		746	249	249	TCT (S) => TTT (F)	1
		830	277	277	TCA (S) => TTA (L)	1
		836	279	279	TCA (S) => TTA (L)	1
		902	301	301	ACC (T) => ATC (I)	1
		1481	494	494	CCA (P) => CTA (L)	1	10
	ndhD	29	10	10	ACG (T) => ATG (M)	1
		410	137	137	TCA (S) => TTA (L)	1
		701	234	234	TCG (S) => TTG (L)	1
		905	302	302	TCA (S) => TTA (L)	1
		914	305	305	CCT (P) => CTT (L)	1
		1325	442	442	TCA (S) => TTA (L)	0.8	6
	ndhF	19	7	7	CAT (H) => TAT (Y)	1
		290	97	97	TCA (S) => TTA (L)	1	2
	ndhG	71	24	24	CCG (P) => CTG (L)	1
		166	56	56	CAT (H) => TAT (Y)	0.8
		314	105	105	ACA (T) => ATA (I)	0.8	3
	petB	418	140	140	CGG (R) => TGG (W)	1	1
	petG	104	35	35	TCG (S) => TTG (L)	1	1
	psaI	104	35	51	ACT (T) => ATT (I)	1	1
	psbE	214	72	72	CCT (P) => TCT (S)	1	1
	psbF	77	26	26	TCT (S) => TTT (F)	1	1
	rpl20	308	103	103	TCA (S) => TTA (L)	0.86	1
	rpoA	833	278	280	TCA (S) => TTA (L)	1	1
	rpoB	338	113	113	TCT (S) => TTT (F)	1
		551	184	185	TCA (S) => TTA (L)	1
		566	189	190	TCG (S) => TTG (L)	1
		1450	484	501	CCT (P) => TCT (S)	1
		2000	667	684	TCT (S) => TTT (F)	1
		2426	809	827	TCA (S) => TTA (L)	0.86	6
	rpoC1	62	21	21	TCA (S) => TTA (L)	1
		1468	490	507	CGT (R) => TGT (C)	1	2
	rpoC2	1456	486	503	CGC (R) => TGC (C)	0.86
		1505	502	521	ACG (T) => ATG (M)	0.86
		1909	637	821	CCA (P) => TCA (S)	1
		2290	764	952	CGG (R) => TGG (W)	1
		3536	1179	1389	ACT (T) => ATT (I)	0.86	5
	rps14	80	27	27	TCA (S) => TTA (L)	1
		149	50	53	CCG (P) => CTG (L)	1	2	56
Pleurospermum rivulorum	accD	74	25	26	ACG (T) => ATG (M)	1
		785	262	288	TCG (S) => TTG (L)	0.8
		1186	396	434	CCA (P) => TCA (S)	1
		1394	465	503	CCT (P) => CTT (L)	1	4
	atpA	791	264	264	CCC (P) => CTC (L)	1	1
	atpB	35	12	12	GCT (A) => GTT (V)	0.86
		1487	496	496	TCG (S) => TTG (L)	1	2
	ccsA	556	186	191	CTT (L) => TTT (F)	0.8	1
	matK	640	214	229	CAT (H) => TAT (Y)	1
		991	331	346	CTT (L) => TTT (F)	0.86
		1013	338	353	GCG (A) => GTG (V)	0.86	3
	ndhA	107	36	36	CCT (P) => CTT (L)	1
		320	107	107	ACA (T) => ATA (I)	1
		566	189	189	TCA (S) => TTA (L)	1
		1073	358	358	TCC (S) => TTC (F)	1	4
	ndhB	149	50	50	TCA (S) => TTA (L)	1
		467	156	156	CCA (P) => CTA (L)	1
		586	196	196	CAT (H) => TAT (Y)	1
		611	204	204	TCA (S) => TTA (L)	0.8
		737	246	246	CCA (P) => CTA (L)	1
		746	249	249	TCT (S) => TTT (F)	1
		830	277	277	TCA (S) => TTA (L)	1
		836	279	279	TCA (S) => TTA (L)	1
		902	301	301	ACC (T) => ATC (I)	1
		1481	494	494	CCA (P) => CTA (L)	1	10
	ndhD	29	10	10	ACG (T) => ATG (M)	1
		701	234	234	TCG (S) => TTG (L)	1
		905	302	302	TCA (S) => TTA (L)	1
		1325	442	442	TCA (S) => TTA (L)	0.8	4
	ndhF	290	97	97	TCA (S) => TTA (L)	1
		2209	737	743	CTT (L) => TTT (F)	1	2
	ndhG	166	56	56	CAT (H) => TAT (Y)	0.8
		314	105	105	ACA (T) => ATA (I)	0.8	2
	petB	418	140	140	CGG (R) => TGG (W)	1
		611	204	204	CCA (P) => CTA (L)	1	2
	petG	104	35	35	TCG (S) => TTG (L)	1	1
	psaI	104	35	51	ACT (T) => ATT (I)	1	1
	psbE	214	72	72	CCT (P) => TCT (S)	1	1
	psbF	77	26	26	TCT (S) => TTT (F)	1	1
	rpl20	308	103	103	TCA (S) => TTA (L)	0.86	1
	rpoA	833	278	280	TCA (S) => TTA (L)	1	1
	rpoB	338	113	113	TCT (S) => TTT (F)	1
		551	184	185	TCA (S) => TTA (L)	1
		566	189	190	TCG (S) => TTG (L)	1
		1450	484	501	CCT (P) => TCT (S)	1
		2000	667	684	TCT (S) => TTT (F)	1
		2426	809	827	TCA (S) => TTA (L)	0.86	6
	rpoC1	62	21	21	TCA (S) => TTA (L)	1
		1468	490	507	CGT (R) => TGT (C)	1	2
	rpoC2	818	273	284	ACT (T) => ATT (I)	0.86
		1505	502	521	ACG (T) => ATG (M)	0.86
		1909	637	821	CCA (P) => TCA (S)	1
		2290	764	952	CGG (R) => TGG (W)	1
		2969	990	1190	ACT (T) => ATT (I)	1
		3536	1179	1389	ACT (T) => ATT (I)	0.86	6
	rps14	80	27	27	TCA (S) => TTA (L)	1
		149	50	53	CCG (P) => CTG (L)	1	2	57
Pleurospermum scezchenyii	accD	74	25	26	ACG (T) => ATG (M)	1
		722	241	267	ACG (T) => ATG (M)	0.8
		785	262	288	TCG (S) => TTG (L)	0.8
		1186	396	434	CCA (P) => TCA (S)	1	4
	atpA	791	264	264	CCC (P) => CTC (L)	1	1
	atpB	1487	496	496	TCG (S) => TTG (L)	1	1
	matK	640	214	229	CAT (H) => TAT (Y)	1
		979	327	344	CTT (L) => TTT (F)	0.86
		1001	334	351	GCG (A) => GTG (V)	0.86	3
	ndhA	107	36	36	CCT (P) => CTT (L)	1
		320	107	107	ACA (T) => ATA (I)	1
		566	189	189	TCA (S) => TTA (L)	1
		1073	358	358	TCC (S) => TTC (F)	1	4
	ndhB	149	50	50	TCA (S) => TTA (L)	1
		467	156	156	CCA (P) => CTA (L)	1
		586	196	196	CAT (H) => TAT (Y)	1
		611	204	204	TCA (S) => TTA (L)	0.8
		737	246	246	CCA (P) => CTA (L)	1
		746	249	249	TCT (S) => TTT (F)	1
		830	277	277	TCA (S) => TTA (L)	1
		836	279	279	TCA (S) => TTA (L)	1
		902	301	301	ACC (T) => ATC (I)	1
		1481	494	494	CCA (P) => CTA (L)	1	10
	ndhD	29	10	10	ACG (T) => ATG (M)	1
		410	137	137	TCA (S) => TTA (L)	1
		701	234	234	TCA (S) => TTA (L)	1
		905	302	302	TCA (S) => TTA (L)	1
		914	305	305	CCC (P) => CTC (L)	1
		1325	442	442	TCA (S) => TTA (L)	0.8	6
	ndhF	290	97	97	TCA (S) => TTA (L)	1	1
	ndhG	166	56	56	CAT (H) => TAT (Y)	0.8
		314	105	105	ACA (T) => ATA (I)	0.8	2
	petB	418	140	140	CGG (R) => TGG (W)	1
		611	204	204	CCA (P) => CTA (L)	1	2
	petG	104	35	35	TCG (S) => TTG (L)	1	1
	psaI	80	27	43	TCT (S) => TTT (F)	0.86
		104	35	51	ACT (T) => ATT (I)	1	2
	psbE	214	72	72	CCT (P) => TCT (S)	1	1
	psbF	77	26	26	TCT (S) => TTT (F)	1	1
	rpl20	308	103	103	TCA (S) => TTA (L)	0.86	1
	rpoA	830	277	280	TCA (S) => TTA (L)	1	1
	rpoB	338	113	113	TCT (S) => TTT (F)	1
		473	158	159	TCA (S) => TTA (L)	0.86
		551	184	185	TCA (S) => TTA (L)	1
		566	189	190	TCG (S) => TTG (L)	1
		1450	484	501	CCT (P) => TCT (S)	1
		2000	667	684	TCT (S) => TTT (F)	1
		2426	809	827	TCA (S) => TTA (L)	0.86	7
	rpoC1	62	21	21	TCA (S) => TTA (L)	1
		1468	490	507	CGT (R) => TGT (C)	1	2
	rpoC2	827	276	287	GCC (A) => GTC (V)	0.86
		1456	486	503	CGC (R) => TGC (C)	0.86
		1505	502	521	ACG (T) => ATG (M)	0.86
		2290	764	952	CGG (R) => TGG (W)	1
		3536	1179	1389	ACT (T) => ATT (I)	0.86	5
	rps14	80	27	27	TCA (S) => TTA (L)	1
		149	50	53	CCG (P) => CTG (L)	1	2	57
Pleurospermum decurrens KM	accD	74	25	26	ACG (T) => ATG (M)	1
		722	241	267	ACG (T) => ATG (M)	0.8
		785	262	288	TCG (S) => TTG (L)	0.8
		1186	396	434	CCA (P) => TCA (S)	1	4
	atpA	791	264	264	CCC (P) => CTC (L)	1	1
	atpB	1487	496	496	TCG (S) => TTG (L)	1	1
	matK	640	214	229	CAT (H) => TAT (Y)	1
		979	327	344	CTT (L) => TTT (F)	0.86
		1001	334	351	GCG (A) => GTG (V)	0.86	3
	ndhA	107	36	36	CCT (P) => CTT (L)	1
		125	42	42	ACA (T) => ATA (I)	0.8
		320	107	107	ACA (T) => ATA (I)	1
		566	189	189	TCA (S) => TTA (L)	1
		1073	358	358	TCC (S) => TTC (F)	1	5
	ndhB	149	50	50	TCA (S) => TTA (L)	1
		467	156	156	CCA (P) => CTA (L)	1
		586	196	196	CAT (H) => TAT (Y)	1
		611	204	204	TCA (S) => TTA (L)	0.8
		737	246	246	CCA (P) => CTA (L)	1
		746	249	249	TCT (S) => TTT (F)	1
		830	277	277	TCA (S) => TTA (L)	1
		836	279	279	TCA (S) => TTA (L)	1
		902	301	301	ACC (T) => ATC (I)	1
		1481	494	494	CCA (P) => CTA (L)	1	10
	ndhD	29	10	10	ACG (T) => ATG (M)	1
		410	137	137	TCA (S) => TTA (L)	1
		701	234	234	TCA (S) => TTA (L)	1
		905	302	302	TCA (S) => TTA (L)	1
		914	305	305	CCC (P) => CTC (L)	1
		1325	442	442	TCA (S) => TTA (L)	0.8	6
	ndhF	290	97	97	TCA (S) => TTA (L)	1
		1706	569	570	ACT (T) => ATT (I)	1	2
	ndhG	166	56	56	CAT (H) => TAT (Y)	0.8
		314	105	105	ACA (T) => ATA (I)	0.8	2
	petB	418	140	140	CGG (R) => TGG (W)	1
		611	204	204	CCA (P) => CTA (L)	1	2
	petG	104	35	35	TCG (S) => TTG (L)	1	1
	psaI	80	27	43	TCT (S) => TTT (F)	0.86
		104	35	51	ACT (T) => ATT (I)	1	2
	psbE	214	72	72	CCT (P) => TCT (S)	1	1
	psbF	77	26	26	TCT (S) => TTT (F)	1	1
	rpl20	308	103	103	TCA (S) => TTA (L)	0.86	1
	rpoA	833	278	280	TCA (S) => TTA (L)	1	1
	rpoB	338	113	113	TCT (S) => TTT (F)	1
		473	158	159	TCA (S) => TTA (L)	0.86
		551	184	185	TCA (S) => TTA (L)	1
		566	189	190	TCG (S) => TTG (L)	1
		1450	484	501	CCT (P) => TCT (S)	1
		2000	667	684	TCT (S) => TTT (F)	1
		2426	809	827	TCA (S) => TTA (L)	0.86	7
	rpoC1	62	21	21	TCA (S) => TTA (L)	1
		1468	490	507	CGT (R) => TGT (C)	1	2
	rpoC2	827	276	287	GCC (A) => GTC (V)	0.86
		1456	486	503	CGC (R) => TGC (C)	0.86
		1505	502	521	ACG (T) => ATG (M)	0.86
		2290	764	952	CGG (R) => TGG (W)	1
		3536	1179	1389	ACT (T) => ATT (I)	0.86	5
	rps14	80	27	27	TCA (S) => TTA (L)	1
		149	50	53	CCG (P) => CTG (L)	1	2	59
Pleurospermum tsekuense	accD	785	262	288	TCG (S) => TTG (L)	0.8
		1186	396	434	CCA (P) => TCA (S)	1
		1394	465	503	CCT (P) => CTT (L)	1	3
	atpA	791	264	264	CCC (P) => CTC (L)	1	1
	atpB	1484	495	496	TCG (S) => TTG (L)	1	1
	ccsA	146	49	51	TCT (S) => TTT (F)	1	1
	matK	646	216	229	CAT (H) => TAT (Y)	1
		1003	335	348	CTT (L) => TTT (F)	0.86
		1025	342	355	GCG (A) => GTG (V)	0.86	3
	ndhA	107	36	36	CCT (P) => CTT (L)	1
		320	107	107	ACA (T) => ATA (I)	1
		566	189	189	TCA (S) => TTA (L)	1
		1082	361	361	TCC (S) => TTC (F)	1	4
	ndhB	149	50	50	TCA (S) => TTA (L)	1
		467	156	156	CCA (P) => CTA (L)	1
		586	196	196	CAT (H) => TAT (Y)	1
		611	204	204	TCA (S) => TTA (L)	0.8
		737	246	246	CCA (P) => CTA (L)	1
		746	249	249	TCT (S) => TTT (F)	1
		830	277	277	TCA (S) => TTA (L)	1
		836	279	279	TCA (S) => TTA (L)	1
		902	301	301	ACC (T) => ATC (I)	1
		1481	494	494	CCA (P) => CTA (L)	1	10
	ndhD	29	10	10	ACG (T) => ATG (M)	1
		410	137	137	TCA (S) => TTA (L)	1
		701	234	234	TCG (S) => TTG (L)	1
		905	302	302	TCA (S) => TTA (L)	1
		914	305	305	CCT (P) => CTT (L)	1
		1325	442	442	TCA (S) => TTA (L)	0.8	6
	ndhF	290	97	97	TCA (S) => TTA (L)	1	1
	ndhG	166	56	56	CAT (H) => TAT (Y)	0.8
		314	105	105	ACA (T) => ATA (I)	0.8	2
	petB	418	140	140	CGG (R) => TGG (W)	1	1
	petG	104	35	35	TCG (S) => TTG (L)	1	1
	psaI	104	35	51	ACT (T) => ATT (I)	1	1
	psbE	214	72	72	CCT (P) => TCT (S)	1	1
	psbF	77	26	26	TCT (S) => TTT (F)	1	1
	rpoA	833	278	280	TCA (S) => TTA (L)	1	1
	rpoB	338	113	113	TCT (S) => TTT (F)	1
		551	184	185	TCA (S) => TTA (L)	1
		566	189	190	TCG (S) => TTG (L)	1
		1450	484	501	CCT (P) => TCT (S)	1
		2000	667	684	TCT (S) => TTT (F)	1
		2426	809	827	TCA (S) => TTA (L)	0.86	6
	rpoC1	62	21	21	TCA (S) => TTA (L)	1
		1468	490	507	CGT (R) => TGT (C)	1	2
	rpoC2	1456	486	503	CGC (R) => TGC (C)	0.86
		1505	502	521	ACG (T) => ATG (M)	0.86
		1909	637	821	CCA (P) => TCA (S)	1
		2290	764	952	CGG (R) => TGG (W)	1
		3536	1179	1389	ACT (T) => ATT (I)	0.86	5
	rps14	80	27	27	TCA (S) => TTA (L)	1
		149	50	53	CCG (P) => CTG (L)	1	2	53
Pleurospermum uralense	accD	74	25	26	ACG (T) => ATG (M)	1
		785	262	288	TCG (S) => TTG (L)	0.8
		1186	396	434	CCA (P) => TCA (S)	1	3
	atpA	791	264	264	CCC (P) => CTC (L)	1	1
	atpB	1487	496	496	TCG (S) => TTG (L)	1	1
	matK	640	214	229	CAT (H) => TAT (Y)	1
		979	327	344	CTT (L) => TTT (F)	0.86
		1001	334	351	GCG (A) => GTG (V)	0.86	3
	ndhA	107	36	36	CCT (P) => CTT (L)	1
		320	107	107	ACA (T) => ATA (I)	1
		566	189	189	TCA (S) => TTA (L)	1
		1073	358	358	TCC (S) => TTC (F)	1	4
	ndhB	149	50	50	TCA (S) => TTA (L)	1
		467	156	156	CCA (P) => CTA (L)	1
		586	196	196	CAT (H) => TAT (Y)	1
		611	204	204	TCA (S) => TTA (L)	0.8
		737	246	246	CCA (P) => CTA (L)	1
		746	249	249	TCT (S) => TTT (F)	1
		830	277	277	TCA (S) => TTA (L)	1
		836	279	279	TCA (S) => TTA (L)	1
		902	301	301	ACC (T) => ATC (I)	1
		1481	494	494	CCA (P) => CTA (L)	1	10
	ndhD	29	10	10	ACG (T) => ATG (M)	1
		410	137	137	TCA (S) => TTA (L)	1
		701	234	234	TCA (S) => TTA (L)	1
		905	302	302	TCA (S) => TTA (L)	1
		914	305	305	CCC (P) => CTC (L)	1
		1325	442	442	TCA (S) => TTA (L)	0.8	6
	ndhF	290	97	97	TCA (S) => TTA (L)	1	1
	ndhG	166	56	56	CAT (H) => TAT (Y)	0.8
		314	105	105	ACA (T) => ATA (I)	0.8	2
	petB	418	140	140	CGG (R) => TGG (W)	1
		611	204	204	CCA (P) => CTA (L)	1	2
	petG	104	35	35	TCG (S) => TTG (L)	1	1
	psaI	80	27	43	TCT (S) => TTT (F)	0.86
		104	35	51	ACT (T) => ATT (I)	1	2
	psbE	214	72	72	CCT (P) => TCT (S)	1	1
	psbF	77	26	26	TCT (S) => TTT (F)	1	1
	rpl20	308	103	103	TCA (S) => TTA (L)	0.86	1
	rpoA	833	278	280	TCA (S) => TTA (L)	1	1
	rpoB	338	113	113	TCT (S) => TTT (F)	1
		473	158	159	TCA (S) => TTA (L)	0.86
		551	184	185	TCA (S) => TTA (L)	1
		566	189	190	TCG (S) => TTG (L)	1
		1450	484	501	CCT (P) => TCT (S)	1
		2000	667	684	TCT (S) => TTT (F)	1
		2426	809	827	TCA (S) => TTA (L)	0.86	7
	rpoC1	62	21	21	TCA (S) => TTA (L)	1
		1468	490	507	CGT (R) => TGT (C)	1	2
	rpoC2	827	276	287	GCC (A) => GTC (V)	0.86
		1456	486	503	CGC (R) => TGC (C)	0.86
		1505	502	521	ACG (T) => ATG (M)	0.86
		2290	764	952	CGG (R) => TGG (W)	1
		3058	1020	1220	CTT (L) => TTT (F)	0.86
		3536	1179	1389	ACT (T) => ATT (I)	0.86	6
	rps14	80	27	27	TCA (S) => TTA (L)	1
		149	50	53	CCG (P) => CTG (L)	1	2	57
Pleurospermum wilsonii YJ	accD	74	25	26	ACG (T) => ATG (M)	1
		722	241	267	ACG (T) => ATG (M)	0.8
		785	262	288	TCG (S) => TTG (L)	0.8
		1007	336	374	GCG (A) => GTG (V)	1
		1186	396	434	CCA (P) => TCA (S)	1	5
	atpA	791	264	264	CCC (P) => CTC (L)	1	1
	atpB	1493	498	498	TCG (S) => TTG (L)	1	1
	ccsA	560	187	193	TCT (S) => TTT (F)	0.8	1
	matK	173	58	63	GCG (A) => GTG (V)	0.83
		640	214	229	CAT (H) => TAT (Y)	1
		685	229	244	CCT (P) => TCT (S)	1
		979	327	344	CTT (L) => TTT (F)	0.86
		1001	334	351	GCG (A) => GTG (V)	0.86	5
	ndhA	107	36	36	CCT (P) => CTT (L)	1
		320	107	107	ACA (T) => ATA (I)	1
		566	189	189	TCA (S) => TTA (L)	1
		1073	358	358	TCC (S) => TTC (F)	1	4
	ndhB	149	50	50	TCA (S) => TTA (L)	1
		467	156	156	CCA (P) => CTA (L)	1
		586	196	196	CAT (H) => TAT (Y)	1
		611	204	204	TCA (S) => TTA (L)	0.8
		737	246	246	CCA (P) => CTA (L)	1
		746	249	249	TCT (S) => TTT (F)	1
		830	277	277	TCA (S) => TTA (L)	1
		836	279	279	TCA (S) => TTA (L)	1
		902	301	301	ACC (T) => ATC (I)	1
		1481	494	494	CCA (P) => CTA (L)	1	10
	ndhD	29	10	10	ACG (T) => ATG (M)	1
		410	137	137	TCA (S) => TTA (L)	1
		701	234	234	TCA (S) => TTA (L)	1
		905	302	302	TCA (S) => TTA (L)	1
		914	305	305	CCC (P) => CTC (L)	1
		1325	442	442	TCA (S) => TTA (L)	0.8	6
	ndhF	290	97	97	TCA (S) => TTA (L)	1	1
	ndhG	166	56	56	CAT (H) => TAT (Y)	0.8
		314	105	105	ACA (T) => ATA (I)	0.8	2
	petB	418	140	140	CGG (R) => TGG (W)	1
		611	204	204	CCA (P) => CTA (L)	1	2
	petG	104	35	35	TCG (S) => TTG (L)	1	1
	psaI	80	27	43	TCT (S) => TTT (F)	0.86
		104	35	51	ACT (T) => ATT (I)	1	2
	psbE	214	72	72	CCT (P) => TCT (S)	1	1
	psbF	77	26	26	TCT (S) => TTT (F)	1	1
	rpl20	308	103	103	TCA (S) => TTA (L)	0.86	1
	rpl23	209	70	70	ACG (T) => ATG (M)	0.86	1
	rpoA	836	279	281	TCA (S) => TTA (L)	1	1
	rpoB	338	113	113	TCT (S) => TTT (F)	1
		473	158	159	TCA (S) => TTA (L)	0.86
		551	184	185	TCA (S) => TTA (L)	1
		566	189	190	TCG (S) => TTG (L)	1
		1450	484	501	CCT (P) => TCT (S)	1
[truncated: 466 more rows]
