# Supplementary material for: Backbone phylogeny and adaptive evolution of Pleurospermum s. l.: New insights from phylogenomic analyses of complete plastome data
Source: Front Plant Sci. 2023 Mar 30;14:1148303. doi: 10.3389/fpls.2023.1148303 (PMC10101341; doi:10.3389/fpls.2023.1148303)
Supplement: Supplementary file 14 [file Table_9.xlsx]

## Sheet: Table S8
Table S9: Comparison of the morphology of 38 species from Pleurospermum s. l. and related genera.
Taxa	Lineage	Altitude	Height(cm)	Leaves	Bracts			Rays		Bracteoles				Calyx teeth	Petals			Fruit					Vittae		Seed face
					number	shape	apex	number	equal	number	shape	apex	margin		shape	apex	color	length	width	shape	surface	ribs	furrow	commissure
Pleurospermum bicolor	F	3500-4300	10-40	1-pinnate to 2-pinnatifid	3-8	narrowly oblanceolate	pinnate	2-4	unequal	6-8	broadly ovate	1-3-lobed	margin broad white-membranous	narrowly triangular	broad-ovate or rounded	inflexed	white	2.5-3	1.8-2	narrowly obovoid	glabrous	sinuolate winged	2	4	plane
Pleurospermum uralense	A		70-120	2-3-ternate-pinnate	numerous	linear or lanceolate,reflexed	entire or pinnate	20-40(-60)	unequal	6	linear-lanceolate	entire or pinnate	narrowly membranous	triangular-ovate	broad-obovate	plane	white	5-6.5	3.5-4.5	broad-ovoid	sparsely tuberculate	thickly cristate-winged	1	2	broad deep hollow
Pleurospermum decurrens	A	3000-4000	40-100	2-ternate/pinnate	6-10	oblong-lanceolate	acute or 3-lobed	6-10(-18)	unequal	6-8	linear-lanceolate	entire or 3-lobed	narrowly membranous	obsolete	ovate-lanceolate	inflexed	white	4-8	2.5-3.3	ovoid	tuberculate	broadly sinuolate-winged	1	2	slightly concave
Pleurospermum benthamii	A	2200-3000	60-100	1-2-pinnate	4-6	oblong	corsely lobed or pinnatifid	4-12	unequal	6-8	oblong	toothed or pinnate	narrowly membranous	obsolete	obovate	inflexed	white	6-8	3-4	oblong-ovoid	tuberculate	broadly winged	1	2	slightly concave
Pleurospermum wrightianum	A	3600-4600	(15-)30-60	2-3-ternate-pinnate	7-9	linear or lanceolate	pinnatifid	10-20	very unequal	10	oblanceolate	pinnate	narrowly membranous	minute, triangular	obovate	plane	white or purplish-reddish	5-6	2.5-3.2	elliptic-ovoid	sparsely tuberculate	broadly cristate-winged	1	2	narrow deep groove
Pleurospermum scezchenyii	A	3700-4200	15-40	2-3-ternate-pinnate	7-11	oblanceolate	apex 1-2-pinnate	15-25	unequal	9-13	obovate or oblanceolate	pinnate	narrowly scarious	small, triangular	obovate	plane	reddish	5-6	3-4	oblong-ovoid	tuberculate	sinuolate-winged	1	2	slightly concave
Pleurospermum linearilobum	A	2400-3000	30-60	3-4-pinnate	7-10	leaf-like,2-3-pinnatifid		20-25	unequal	6-8	lanceolate to oblanceolate	entire or pinnate	scarious	obsolete	obovate	plane	white	4-5	3.5-4.5	ovoid	tuberculate	broadly sinuate-winged	1	2	broad deep hollow
Pleurospermum foetens	A	3600-4500	8-40	3-4-ternate-pinnate	6-8	obovate	pinnate	14-30	unequal	10	ovate	pinnate-pinnatifid	broadly membranous	minute, triangular	ovate	plane	white or pinkish	7-9	3-4	ovoid	tuberculate	broadly sinuate-winged	1	2	broad deep hollow
Pleurospermum heracleifolium	A	3000-3900	40-80	3-5-lobed or 2-ternatifid	7-9	oblanceolate to obovate	entire or 3-5-lobed	10-15	subequal	5-9	lanceolate	entire or 3-5 lobed	narrowly membranous	obsolete	elliptic	inflexed	white	7-10	1.8-2.5	oblong-ovoid	tuberculate	narrow-winged	1	2	plane
Pleurospermum davidii	A	2200-4300	(25)-45-150	2-3-ternate-pinnate	5-9	oblanceolate	pinnate	10-25	subequal	6-9	oblanceolate	3-lobed	broadly membranous	obsolete	obovate	inflexed	white, rarely pink	6-10	2.5-4.5	ovoid-ellipsoid	uberculate	sinuolate-winged	1	2	plane
Pleurospermum cristatum	A	1000-2600	60-120	2-ternate-pinnate	3-7	obovate-oblong	entire	7-13	subequal	4-6	linear-lanceolate	entire	narrowly membranous	obsolete	ovate	inflexed	white	3.5-5	3-4.5	ovoid	sparsely tuberculate	broadly cristate-keeled/narrowly winged	1	2	plane
Aulaospermum anomalum	A	2000-3000	20-40	2-3-pinnate	4-6	linear-lanceolate	2-3-toothed or pinnate	5-7	unequal	4-6	linear-lanceolate	2-3-toothed	narrowly membranous	minute, triangular	ovate	inflexed	white	4-4.5	3-4.5	ovoid	sparsely tuberculate	broadly sinuate-winged	1	2	narrow deep groove
Physospermopsis obtusiuscula	A	3900-4300	15-45	2-pinnate	4-6	leaf-like	2-pinnate	14-17	unequal	3-4	broadly ovate	6-9-toothed		minute	obovate	inflexed	white or purplish	2.5-3.2	1.5-1.8	ovoid to broadly ovoid	sparse minute warts	narrowly winged,sinuolate	2-3	4	slightly concave
Physospermopsis kingdon-wardii	A	2700-4800	5-10	pinnate	0-5	linaer	entire or 3-lobed	5-12	unequal	2-5	lanceolate	lanceolate		minute, triangular	obovate	inflexed	white, yellowish or blue-purple	2.5-3.5	1.5-2	broad-ovoid	sparse minute warts	prominet, sinuate	2-3	4	plane
Pleurospermum wilsonii	A	3000-4500	10-40	2-3-ternate-pinnate	5-8	leaf-like	2-pinnate	7-15	subequal	5-8	broadly ovate	2-pinnate	broadly membranous	small, triangular-ovate	ovate	inflexed	white, yellowish-green or purplish	3	2	oblong-ovoid	sparse minute warts	broadly crisped-winged	1-2	2	plane
Pleurospermum hedinii	A	4200-5000	4-8	2-pinnate	numerous	leaf-like	pinnate	40-50	very unequal	8-12	ovate or oblanceolate	3-lobed	broadly membranous	triangular	rounded	inflexed	white to purplish-red	4-5	3-3.5	broad-ovoid	tuberculate	broadly sinuolate-winged	1	2	broad shallow hollow
Physospermopsis delavayi	A	2800-3900	55-75	pinnnate/pinnatifid	4-5	leaf-like	2-3-lobed	5-11	unequal	3-4	ovate-lanceolate or oblanceolate	entire or 3-lobed		suboorbicular or ovate-triangular	ovate	plane	white	2-.35	2.5-4.5	broadly ovoid	glabrous	filiform, somewhat sinuate	2	3	narrow deep groove
Physospermopsis muliensis	A	3100-4000	20-30	2-pinnate/pinnatifid	5-6	leaf-like	entire or 2-3-toothed	10-15	unequal	3-4	lanceolate	entire		minute	obovate	inflexed	white	1.5-2	1.8-2	broadly ovid or ovoid	glabrous	filiform	2-3	4	broad shallow hollow
Physospermopsis shaniana	A	2900-4500	15-30	2-pinnate/pinnatifid	3-5	leaf-like	pinnate	9-13	unequal	2-5	ovate oblong to ovate-lanceolate	3-toothed		minute	obovate	plane	white	1.2-1.5	1-1.2	broadly ovoid	glabrous	filiform	1-5	4	slightly concave
Physospermopsis rubrinervis	A	3200-4800	35-50	pinnate	2-5	obovate-lanceolate	leaf-like, pinnate	9-14	unequal	3-4	lanceolate to oblanceolate	3-5-tooted	whitish in lower half	small, triangular	obovate	plane	white, margin purple-red	3	3		glabrous	filiform	2-3	4-6	plane
Physospermopsis nana	A	3500-4600	5-15	2-3-pinnate	5-7	leaf-like		5-15	slightly unequal	6-10	oblong-ovate to broadly obovate	1-2-pinnate	whitish in lower half	small, triangular-ovate	obovate	plane	white or purplish-red	2.5	1.5	broad-ovoid	sparsely pimpled	narrowly sinuolate-winged	1	2	slightly concave
Pleurospermum angelicoides	B	3200-4000	80-120	3-4-ternate-pinnate	5-8	linear-lanceolate	caudate	15-25	subequal	5-8	narrow-lanceolate	cuspidate	membranous,margin sometimes pale	obsolete	ovate	inflexed	white or tinged purplish-red	8-14	3	narrowly-oblong		narrowly winged	1	2	narrow deep groove
Pleurospermum forrestii	B	3300-4500	80-100	3-4-ternate-pinnate	2-4	linear-lanceolate	caudate	20-30	subequal	6-8	narrow-lanceolate	cuspidate	narrowly membranous	obsolete	ovate	inflexed	white	12-18	2-3	narrowly-oblong		narrowly winged	1	2	narrow deep groove
Pleurospermum rotundatum	B	3200-4000	30-120	2-3-ternate/pinnate	2-4	linear-lanceolate	caudate	7-8	subequal	3-5	narrow-lanceolate	cuspidate	membranous	obsolete	ovate	inflexed	yellowish or purplish	6-7	2-2.5	oblong		narrowly winged	1	2	broad deep hollow
Pleurospermum pulszkyi	C	3600-4600	8-40	1-2-pinnate	5-8	ovate or lanceolate	acute or lanceolate	5-10	slightly unequal	10-15	ovate or lanceolate	acuminate	broadly membranous	conspicuous, triangular-ovate	obovate	plane	white	5-6	2-3.5	oblong-ovoid	glabrous	narrowly sinuolate-winged	3	6	broad deep hollow
Hymenidium pachycaule	C	3500-4000	10-40	1-2-pinnate	numerous	similar to upper leaf/broadly oval to oval	pinnate	20	unequal		oblong or oblong-ovate	acuminate	narrowly membranous	conspicuous, triangular	spathulate	plane	rose-purple	5-6	2-4	oblong-ovoid	glabrous	narrowly sinuolate-winged	3-4	6	broad deep hollow
Pleurospermum tsekuense	C	3400-3500	30-50	3-4-ternate-pinnate	3-5	lanceolate	pinnate	7-10	subequal	8-10	narrow-lanceolate	pinnate/pinnatifid	broadly membranous	conspicuous, ovate	broad-ovate or rounded	plane	purplishh to white	3-5	1.5-2	ovoid	glabrous	narrowly winged	3	6	broad deep hollow
Pleurospermum amabile	C	4000-5100	15-50	3-4-ternate-pinnate	3-8	broadly ovate	pinnate	20-30	subequal	12	oblong or oblanceolate	acuminate	broadly membranous	obsolete	obcordate	plane	white to dark pruple	3-5	1.5	ovoid-oblong	glabrous	very narrowly sinuolate-winged	3	4-6	broad deep hollow
Pleurospermum giraldii	D	3000-3600	20-35	3-4-ternate-pinnate	5-7	ovate-elliptic or obovate	pinnate	9-15	subequal	5-7	obovate	pinnatisect	white membranous to first lobes	minute, triangular	obcordate	inflexed	white	3.5-4	1.5-2	oblong	glabrous	winged	3	6	plane
Hymenidium ladygnii	D	3600-4000	4-17	pinnate	5-7	narrowly linear	cuspidate	6-17	unequal	7-10	narrow-lanceolate	cuspidate	narrowly membranous	lanceolate-triangular	obovate	inflexed	white	5.2	2-2.5	elliptic-ovoid	glabrous	winged	1-4	5-6	plane
Pleurospermum hookeri	D	2700-5400	10-40	3-4-ternate-pinnate	5-7	obovate-lanceolate or linnear-lanceolate	long-caudate or occasionally pinnatifid	6-12	subequal	6-10	obovate-lanceolate or linnear-lanceolate	long-caudate or occasionally pinnnatifid	narrowly scarious	narrowly triangular	rounded	inflexed	white	3-4	2-3	ovoid	glabrous	narrowly winged	3	6	plane
Pleurospermum yunnanense	D	3600-4100	30-60	2-3-ternate/pinnate	6-8	oblong to broadly lannceolate	divided at	12-25	subequal	6-10	oblong-obovate	cuneate,3-5-lobed to pinnatifid	membranous except midribs	conspicuous, lanceolate-triangular	obovate	inflexed	greenish-white	3-4	2.5-3.2	broad-ovoid	glabrous	narrowly winged	2	4	plane
Ligusticum delavayi	D	2800-4500	30-80	2-3-pinnate	1-4	linera-lanceolate	caudate	10-14	subequal	8-10	lanceolate	long caudate	narrowly membranous	conspicuous, subulate	obovate	inflexed	white	4	3	oblong-ovoid	glabrous	narrowly winged	3	6	slightly concave
Pleurospermum aromaticum	E	3800-4100	40-100	3-4-pinnate	6-8	similar to upper leaf	entire, 3-lobed or pinnate	20-40	subequal	10	linear-lanceolate	caudate	narrowly membranous	obsolete	obovate	inflexed	white	4-5	2-3	oblong	glabrous	broadly thick-winged	2-3	6-7	slightly concave
Hymenidium dentatum	E	2700-4000	50-120	2-3-pinnate	3-8	oblong-ovate	cuspidate	5-15	subequal	6-12	ovate to broad-ovate	cuspidate	broadly membranous	obsolete	obovate	inflexed	white	3.5-5	2-3	oblong	glabrous	winged	1-3	4-6	slightly concave
Pleurospermum rivulorum	E	3100-4000	50-100	1-2-ternate/pinnate	3-4	linear-lanceolate	cuspidate	15-20	subequal	6-8	linear-lanceolate	cuspidate	membranous	inconspicuous	obcordate	inflexed	greenish-white	8-10	4-6	ovoid-oblong	glabrous	narrowly winged	1	2	broad shallow hollow
Pleurospermum apiolense	E	3800-4700	30-40	2-ternate-pinnate	3-6	oblong-ovate	cuspidate	5-7	subequal	6-10	ovate to broad-ovate	cuspidate	broadly purple membranous	obsolete	broad-obovate	inflexed	white	3.5-5	2-3	oblong	glabrous	broadly sinuolate-winged	1	2	slightly concave

## Sheet: Sheet1
Taxa	Group	Leaves	Rays		Bracts			Bracteoles				Calyx teeth	Fruit			Vittae	Seed face
			number	equal	number	shape	apex	number	shape	apex	margin		shape	surface	ribs
Pleurospermum bicolor	F	1-pinnate to 2-pinnatifid	2-4	unequal	3-8	narrowly oblanceolate, apex pinnate	pinnate	6-8	broadly ovate	1-3-lobed	margin broad white-membranous	narrowly triangular	narrowly obovoid	glabrous	sinuolate winged	2/4	plane
Pleurospermum uralense	A	2-3-ternate-pinnate	20-40(-60)	unequal	numerous	linear or lanceolate,apex entire or pinnate,reflexed	entire or pinnate	6	linear-lanceolate	entire or pinnate	narrowly membranous	triangular-ovate	broad-ovoid	sparsely tuberculate	thickly cristate-winged	1/2	broad deep hollow
Pleurospermum decurrens	A	2-ternate/pinnate	6-10(-18)	unequal	6-10	oblong-lanceolate, apex acute or 3-lobed	acute or 3-lobed	6-8	linear-lanceolate	entire or 3-lobed	narrowly membranous	obsolete	ovoid	tuberculate	broadly sinuolate-winged	1/2	slightly concave
Pleurospermum benthamii	A	1-2-pinnate	4-12	unequal	4-6	oblong, apex corsely lobed or pinnatifid	corsely lobed or pinnatifid	6-8	oblong	toothed or pinnate	narrowly membranous	obsolete	oblong-ovoid	tuberculate	broadly winged	1/2	slightly concave
Pleurospermum wrightianum	A	2-3-ternate-pinnate	10-20	very unequal	7-9	linear or lanceolate, apex pinnatifid	pinnatifid	10	oblanceolate	pinnate	narrowly membranous	minute, triangular	elliptic-ovoid	sparsely tuberculate	broadly cristate-winged	1/2	narrow deep groove
Pleurospermum scezchenyii	A	2-3-ternate-pinnate	15-25	unequal	7-11	oblanceolate, apex 1-2 pinnate	apex 1-2-pinnate	9-13	obovate or oblanceolate	pinnate	narrowly scarious	small, triangular	oblong-ovoid	tuberculate	sinuolate-winged	1/2	slightly concave
Pleurospermum linearilobum	A	3-4-pinnate	20-25	unequal	7-10	leaf-like,2-3-pinnatifid		6-8	lanceolate to oblanceolate	entire or pinnate	scarious	obsolete	ovoid	tuberculate	broadly sinuate-winged	1/2	broad deep hollow
Pleurospermum foetens	A	3-4-ternate-pinnate	14-30	unequal	6-8	obovate, apex pinnate	pinnate	10	ovate	pinnate-pinnatifid	broadly membranous	minute, triangular	ovoid	tuberculate	broadly sinuate-winged	1/2	broad deep hollow
Pleurospermum heracleifolium	A	3-5-lobed or 2-ternatifid	10-15	subequal	7-9	oblanceolate to obovate, apex entire or 3-5-lobed	entire or 3-5-lobed	5-9	lanceolate	entire or 3-5 lobed	narrowly membranous	obsolete	oblong-ovoid	tuberculate	narrow-winged	1/2	plane
Pleurospermum davidii	A	2-3-ternate-pinnate	10-25	subequal	5-9	oblanceolate, apex pinnate	pinnate	6-9	oblanceolate	3-lobed	broadly membranous	obsolete	ovoid-ellipsoid	uberculate	sinuolate-winged	1/2	plane
Pleurospermum cristatum	A	2-ternate-pinnate	7-13	subequal	3-7	obovate-oblong	entire	4-6	linear-lanceolate	entire	narrowly membranous	obsolete	ovoid	sparsely tuberculate	broadly cristate-keeled/narrowly winged	1/2	plane
		2-4-ternate or pinnate		subequal to very unequal		linear, lanceolate to obovate, apex entire, lobed to pinnate, narrowly to broadly white membranous margined
Aulaospermum anomalum	A	2-3-pinnate	5-7	unequal	4-6	linear-lanceolate	2-3-toothed or pinnate	4-6	linear-lanceolate	2-3-toothed	narrowly membranous	minute, triangular	ovoid	sparsely tuberculate	broadly sinuate-winged	1/2	narrow deep groove
Pleurospermum hedinii	A	2-pinnate	40-50	very unequal	numerous	leaf-like	pinnate	8-12	ovate or oblanceolate	3-lobed	broadly membranous	triangular	broad-ovoid	tuberculate	broadly sinuolate-winged	1/2	broad shallow hollow
Pleurospermum wilsonii	A	2-3-ternate-pinnate	7-15	subequal	5-8	leaf-like, apex 2-pinnate, broadly white membranous margined	2-pinnate	5-8	broadly ovate	2-pinnate	broadly membranous	small, triangular-ovate	oblong-ovoid	sparse minute warts	broadly crisped-winged	1-2/2	plane
Physospermopsis obtusiuscula	A	2-pinnate	14-17	unequal	4-6	leaf-like	2-pinnate	3-4	broadly ovate	6-9-toothed		minute	ovoid to broadly ovoid	sparse minute warts	narrowly winged,sinuolate	2-3/4	slightly concave
Physospermopsis kingdon-wardii	A	pinnate	5-12	unequal	0-5	linaer	entire or 3-lobed	2-5	lanceolate	lanceolate		minute, triangular	broad-ovoid	sparse minute warts	prominet, sinuate	2-3/4	plane
Physospermopsis delavayi	A	pinnnate/pinnatifid	5-11	unequal	4-5	leaf-like	2-3-lobed	3-4	ovate-lanceolate or oblanceolate	entire or 3-lobed		suboorbicular or ovate-triangular	broadly ovoid	glabrous	filiform, somewhat sinuate	2/3	narrow deep groove
Physospermopsis muliensis	A	2-pinnate/pinnatifid	10-15	unequal	5-6	leaf-like	entire or 2-3-toothed	3-4	lanceolate	entire		minute	broadly ovid or ovoid	glabrous	filiform	2-3/4	broad shallow hollow
Physospermopsis shaniana	A	2-pinnate/pinnatifid	9-13	unequal	3-5	leaf-like	pinnate	2-5	ovate oblong to ovate-lanceolate	3-toothed		minute	broadly ovoid	glabrous	filiform	1-5/4	slightly concave
Physospermopsis rubrinervis	A	pinnate	9-14	unequal	2-5	obovate-lanceolate	leaf-like, pinnate	3-4	lanceolate to oblanceolate	3-5-tooted	whitish in lower half	small, triangular		glabrous	filiform	2-3/4-6	plane
Physospermopsis nana	A	2-3-pinnate	5-15	slightly unequal	5-7	leaf-like		6-10	oblong-ovate to broadly obovate	1-2-pinnate	whitish in lower half	small, triangular-ovate	broad-ovoid	sparsely pimpled	narrowly sinuolate-winged	1/2	slightly concave
Pleurospermum angelicoides	B	3-4-ternate-pinnate	15-25	subequal	5-8	linear-lanceolate	caudate	5-8	narrow-lanceolate	cuspidate	membranous,margin sometimes pale	obsolete	narrowly-oblong	glabrous	narrowly winged	1/2	narrow deep groove
Pleurospermum forrestii	B	3-4-ternate-pinnate	20-30	subequal	2-4	linear-lanceolate	caudate	6-8	narrow-lanceolate	cuspidate	narrowly membranous	obsolete	narrowly-oblong	glabrous	narrowly winged	1/2	narrow deep groove
Pleurospermum rotundatum	B	2-3-ternate/pinnate	7-8	subequal	2-4	linear-lanceolate	caudate	3-5	narrow-lanceolate	cuspidate	membranous	obsolete	oblong	glabrous	narrowly winged	1/2	broad deep hollow
Pleurospermum pulszkyi	C	1-2-pinnate	5-10	slightly unequal	5-8	ovate or lanceolate	acute or lanceolate	10-15	ovate or lanceolate	acuminate	broadly membranous	conspicuous, triangular-ovate	oblong-ovoid	glabrous	narrowly sinuolate-winged	3/6	broad deep hollow
Hymenidium pachycaule	C	1-2-pinnate	20	unequal	numerous	similar to upper leaf/broadly oval to oval	pinnate		oblong or oblong-ovate	acuminate	narrowly membranous	conspicuous, triangular	oblong-ovoid	glabrous	narrowly sinuolate-winged	3-4/6	broad deep hollow
Pleurospermum tsekuense	C	3-4-ternate-pinnate	7-10	subequal	3-5	lanceolate	pinnate	8-10	narrow-lanceolate	pinnate/pinnatifid	broadly membranous	conspicuous, ovate	ovoid	glabrous	narrowly winged	3/6	broad deep hollow
Pleurospermum amabile	C	3-4-ternate-pinnate	20-30	subequal	3-8	broadly ovate	pinnate	12	oblong or oblanceolate	acuminate	broadly membranous	obsolete	ovoid-oblong	glabrous	very narrowly sinuolate-winged	3/6	broad deep hollow
Pleurospermum giraldii	D	3-4-ternate-pinnate	9-15	subequal	5-7	ovate-elliptic or obovate	pinnate	5-7	obovate	pinnatisect	white membranous to first lobes	minute, triangular	oblong	glabrous	winged	3/6	plane
Hymenidium ladygnii	D	pinnate	6-17	unequal	5-7	narrowly linear	cuspidate	7-10	narrow-lanceolate	cuspidate	narrowly membranous	lanceolate-triangular	elliptic-ovoid	glabrous	winged	1-4/5-6	plane
Pleurospermum hookeri	D	3-4-ternate-pinnate	6-12	subequal	5-7	obovate-lanceolate or linnear-lanceolate	long-caudate or occasionally pinnatifid	6-10	obovate-lanceolate or linnear-lanceolate	long-caudate or occasionally pinnnatifid	narrowly scarious	narrowly triangular	ovoid	glabrous	narrowly winged	3/6	plane
Pleurospermum yunnanense	D	2-3-ternate/pinnate	12-25	subequal	6-8	oblong to broadly lannceolate	divided at	6-10	oblong-obovate	cuneate,3-5-lobed to pinnatifid	membranous except midribs	conspicuous, lanceolate-triangular	broad-ovoid	glabrous	narrowly winged	2/4	plane
Ligusticum delavayi	D	2-3-pinnate	10-14	subequal	1-4	linera-lanceolate	caudate	8-10	lanceolate	long caudate	narrowly membranous	conspicuous, subulate	oblong-ovoid	glabrous	narrowly winged	3/6	slightly concave
Pleurospermum aromaticum	E	3-4-pinnate	20-40	subequal	6-8	similar to upper leaf	entire, 3-lobed or pinnate	10	linear-lanceolate	caudate	narrowly membranous	obsolete	oblong	glabrous	broadly thick-winged	2-3/6-7	slightly concave
Hymenidium dentatum	E	2-3-pinnate	5-15	subequal	3-8	oblong-ovate	cuspidate	6-12	ovate to broad-ovate	cuspidate	broadly membranous	obsolete	oblong	glabrous	winged	1-3/4-6	slightly concave
Pleurospermum rivulorum	E	1-2-ternate/pinnate	15-20	subequal	3-4	linear-lanceolate	cuspidate	6-8	linear-lanceolate	cuspidate	membranous	inconspicuous	ovoid-oblong	glabrous	narrowly winged	1/2	broad shallow hollow
Pleurospermum apiolense	E	2-ternate-pinnate	5-7	subequal	3-6	oblong-ovate	cuspidate	6-10	ovate to broad-ovate	cuspidate	broadly purple membranous	obsolete	oblong	glabrous	broadly sinuolate-winged	1/2	slightly concave
